# Supplementary material for: (2-tert-Butyl-5-hy­droxy­methyl-1,3-dioxan-5-yl)methanol
Source: Acta Crystallogr Sect E Struct Rep Online. 2012 Jun 13;68(Pt 7):o2049. doi: 10.1107/S160053681202541X (PMC3393317; doi:10.1107/S160053681202541X)
Supplement: Supplementary file 1 [file e-68-o2049-sup1.cif]

##############################################################################
#                                                                            #
# This CIF contains the data in a paper accepted for publication in          #
# Acta Crystallographica Section E. It conforms to the requirements of       #
# Notes for Authors for Acta Crystallographica Section E, and has been       #
# peer reviewed under the auspices of the IUCr Commission on Journals.       #
#                                                                            #
# Full details of the Crystallographic Information File format               #
# are given in the paper "The Crystallographic Information File (CIF):       #
# a New Standard Archive File for Crystallography" by S. R. Hall, F. H.      #
# Allen and I. D. Brown [Acta Cryst. (1991), A47, 655-685].                  #
#                                                                            #
# The current version of the core CIF dictionary is obtainable from          #
# ftp://ftp.iucr.org/pub/cif_core.dic.                                       #
#                                                                            #
# Software is freely available for graphical display of the structure(s)     #
# in this CIF. For information consult the CIF software page                 #
# http://www.iucr.org/resources/cif/software.                                #
#                                                                            #
# This file may be used for bona fide research purposes within the           #
# scientific community so long as proper attribution is given to the journal # 
# article from which it was obtained.                                        #
#                                                                            #
##############################################################################
data_I
_audit_creation_method     SHELXL-97
_chemical_name_systematic
;
(2-<i>tert</i>-Butyl-5-hydroxymethyl-1,3-dioxan-5-yl)methanol
;
_chemical_name_common     ?
_chemical_formula_moiety     'C10 H20 O4'
_chemical_formula_sum     'C10 H20 O4'
_chemical_formula_iupac     'C10 H20 O4'
_chemical_formula_weight     204.26
_chemical_melting_point     ?
_symmetry_cell_setting     triclinic
_symmetry_space_group_name_H-M     'P -1'
_symmetry_space_group_name_Hall     '-P 1'
loop_
    _symmetry_equiv_pos_as_xyz
    'x, y, z'
    '-x, -y, -z'
_cell_length_a     5.8337(10)
_cell_length_b     6.1408(9)
_cell_length_c     17.941(3)
_cell_angle_alpha     81.468(12)
_cell_angle_beta     87.335(14)
_cell_angle_gamma     62.606(13)
_cell_volume     564.16(15)
_cell_formula_units_Z     2
_cell_measurement_reflns_used     52
_cell_measurement_theta_min     5.57
_cell_measurement_theta_max     12.47
_cell_measurement_temperature     298(2)
_exptl_crystal_description     prismatic
_exptl_crystal_colour     colorless
_exptl_crystal_size_max     0.73
_exptl_crystal_size_mid     0.63
_exptl_crystal_size_min     0.20
_exptl_crystal_density_diffrn     1.202
_exptl_crystal_density_meas     ?
_exptl_crystal_density_method     'not measured'
_exptl_crystal_F_000     224
_exptl_absorpt_coefficient_mu     0.091
_exptl_absorpt_correction_type     empirical
_exptl_absorpt_process_details     '(XEMP in SHELXTL; Sheldrick, 2008)'
_exptl_absorpt_correction_T_min     0.335
_exptl_absorpt_correction_T_max     0.466
_exptl_special_details     ?
_diffrn_ambient_temperature     298(2)
_diffrn_radiation_type     MoK\a
_diffrn_radiation_wavelength     0.71073
_diffrn_radiation_source     'fine-focus sealed tube'
_diffrn_radiation_monochromator     graphite
_diffrn_measurement_device_type     'Siemens P4'
_diffrn_measurement_method     '2\q/\w scans'
_diffrn_detector_area_resol_mean     ?
_diffrn_reflns_number     3581
_diffrn_reflns_av_R_equivalents     0.0130
_diffrn_reflns_av_sigmaI/netI     0.0220
_diffrn_reflns_theta_min     2.30
_diffrn_reflns_theta_max     29.98
_diffrn_reflns_theta_full     29.98
_diffrn_measured_fraction_theta_max     0.994
_diffrn_measured_fraction_theta_full     0.994
_diffrn_reflns_limit_h_min     0
_diffrn_reflns_limit_h_max     8
_diffrn_reflns_limit_k_min     -7
_diffrn_reflns_limit_k_max     8
_diffrn_reflns_limit_l_min     -25
_diffrn_reflns_limit_l_max     25
_diffrn_standards_number     3
_diffrn_standards_interval_count     97
_diffrn_standards_interval_time     ?
_diffrn_standards_decay_%     5.81
_refine_special_details
;
Refinement of <i>F</i>^2^ against ALL reflections. The weighted <i>R</i>-factor
<i>wR</i> and goodness of fit <i>S</i> are based on <i>F</i>^2^, conventional
<i>R</i>-factors <i>R</i> are based on <i>F</i>, with <i>F</i> set to zero for
negative <i>F</i>^2^. The threshold expression of <i>F</i>^2^ >
\s(<i>F</i>^2^) is used only for calculating <i>R</i>-factors(gt) <i>etc</i>.
and is not relevant to the choice of reflections for refinement.
<i>R</i>-factors based on <i>F</i>^2^ are statistically about twice as large
as those based on <i>F</i>, and <i>R</i>- factors based on ALL data will be
even larger.
;
_reflns_number_total     3283
_reflns_number_gt     2593
_reflns_threshold_expression     I>2\s(I)
_refine_ls_structure_factor_coef     Fsqd
_refine_ls_matrix_type     full
_refine_ls_R_factor_all     0.0663
_refine_ls_R_factor_gt     0.0535
_refine_ls_wR_factor_gt     0.1792
_refine_ls_wR_factor_ref     0.1933
_refine_ls_goodness_of_fit_ref     1.415
_refine_ls_restrained_S_all     1.415
_refine_ls_number_reflns     3283
_refine_ls_number_parameters     127
_refine_ls_number_restraints     0
_refine_ls_hydrogen_treatment     constr
_refine_ls_weighting_scheme     calc
_refine_ls_weighting_details
                 'calc w=1/[\s^2^(Fo^2^)+(0.1000P)^2^] where P=(Fo^2^+2Fc^2^)/3'
_atom_sites_solution_hydrogens     geom
_atom_sites_solution_primary     direct
_atom_sites_solution_secondary     difmap
_refine_ls_shift/su_max     0.000
_refine_ls_shift/su_mean     0.000
_refine_diff_density_max     0.348
_refine_diff_density_min     -0.294
_refine_ls_extinction_method     none
_refine_ls_extinction_coef     ?
loop_
    _atom_type_symbol
    _atom_type_description
    _atom_type_scat_dispersion_real
    _atom_type_scat_dispersion_imag
    _atom_type_scat_source
    'C' 'C' 0.0033 0.0016
                         'International Tables Vol C Tables 4.2.6.8 and 6.1.1.4'
    'H' 'H' 0.0000 0.0000
                         'International Tables Vol C Tables 4.2.6.8 and 6.1.1.4'
    'O' 'O' 0.0106 0.0060
                         'International Tables Vol C Tables 4.2.6.8 and 6.1.1.4'
_computing_data_collection     'XSCANS (Siemens, 1996)'
_computing_cell_refinement     'XSCANS (Siemens, 1996)'
_computing_data_reduction     'XSCANS (Siemens, 1996)'
_computing_structure_solution     'SHELXS97 (Sheldrick, 2008)'
_computing_structure_refinement     'SHELXL97 (Sheldrick, 2008)'
_computing_molecular_graphics
;
XP in SHELXTL (Sheldrick, 2008) and MERCURY (Macrae <i>et al.</i>,
2006)
;
_computing_publication_material     'SHELXL97 (Sheldrick, 2008)'
loop_
    _atom_site_type_symbol
    _atom_site_label
    _atom_site_fract_x
    _atom_site_fract_y
    _atom_site_fract_z
    _atom_site_U_iso_or_equiv
    _atom_site_adp_type
    _atom_site_calc_flag
    _atom_site_refinement_flags
    _atom_site_occupancy
    _atom_site_symmetry_multiplicity
    _atom_site_disorder_assembly
    _atom_site_disorder_group
    O O1 0.19141(17) 0.04289(16) 0.28059(4) 0.0416(2) Uani d . 1 1 . .
    O O2 -0.01630(17) -0.14442(16) 0.22771(4) 0.0413(2) Uani d . 1 1 . .
    O O3 -0.31024(19) 0.4084(2) 0.08767(6) 0.0652(4) Uani d . 1 1 . .
    H H3A -0.2724 0.4774 0.0500 0.098 Uiso calc R 1 1 . .
    O O4 0.2736(2) 0.3620(2) 0.05181(5) 0.0572(3) Uani d . 1 1 . .
    H H4A 0.4138 0.3393 0.0675 0.086 Uiso calc R 1 1 . .
    C C1 0.1581(2) -0.1720(2) 0.28510(6) 0.0374(3) Uani d . 1 1 . .
    H H1A 0.3254 -0.3144 0.2793 0.045 Uiso calc R 1 1 . .
    C C2 0.2949(2) 0.0938(2) 0.21038(6) 0.0422(3) Uani d . 1 1 . .
    H H2A 0.4652 -0.0414 0.2051 0.051 Uiso calc R 1 1 . .
    H H2B 0.3125 0.2437 0.2095 0.051 Uiso calc R 1 1 . .
    C C3 0.1194(2) 0.12605(19) 0.14454(6) 0.0336(2) Uani d . 1 1 . .
    C C4 0.0755(3) -0.1038(2) 0.15426(6) 0.0439(3) Uani d . 1 1 . .
    H H4B -0.0495 -0.0829 0.1165 0.053 Uiso calc R 1 1 . .
    H H4C 0.2363 -0.2477 0.1466 0.053 Uiso calc R 1 1 . .
    C C5 0.0515(2) -0.2160(2) 0.36206(6) 0.0417(3) Uani d . 1 1 . .
    C C6 -0.2078(3) 0.0058(3) 0.37302(8) 0.0546(3) Uani d . 1 1 . .
    H H6A -0.3292 0.0278 0.3347 0.082 Uiso calc R 1 1 . .
    H H6B -0.1852 0.1523 0.3694 0.082 Uiso calc R 1 1 . .
    H H6C -0.2717 -0.0234 0.4218 0.082 Uiso calc R 1 1 . .
    C C7 0.2463(3) -0.2507(3) 0.42305(8) 0.0663(4) Uani d . 1 1 . .
    H H7A 0.2672 -0.1033 0.4196 0.099 Uiso calc R 1 1 . .
    H H7B 0.4096 -0.3887 0.4158 0.099 Uiso calc R 1 1 . .
    H H7C 0.1839 -0.2816 0.4719 0.099 Uiso calc R 1 1 . .
    C C8 0.0168(4) -0.4500(3) 0.36665(10) 0.0688(5) Uani d . 1 1 . .
    H H8A -0.1058 -0.4263 0.3285 0.103 Uiso calc R 1 1 . .
    H H8B -0.0452 -0.4824 0.4154 0.103 Uiso calc R 1 1 . .
    H H8C 0.1796 -0.5881 0.3589 0.103 Uiso calc R 1 1 . .
    C C10 0.2505(3) 0.1391(3) 0.06975(7) 0.0467(3) Uani d . 1 1 . .
    H H10A 0.4212 -0.0014 0.0720 0.056 Uiso calc R 1 1 . .
    H H10B 0.1517 0.1273 0.0299 0.056 Uiso calc R 1 1 . .
    C C9 -0.1367(2) 0.3603(2) 0.14803(7) 0.0433(3) Uani d . 1 1 . .
    H H9A -0.2177 0.3427 0.1954 0.052 Uiso calc R 1 1 . .
    H H9B -0.1020 0.5009 0.1468 0.052 Uiso calc R 1 1 . .
loop_
    _atom_site_aniso_label
    _atom_site_aniso_U_11
    _atom_site_aniso_U_22
    _atom_site_aniso_U_33
    _atom_site_aniso_U_12
    _atom_site_aniso_U_13
    _atom_site_aniso_U_23
    O1 0.0540(5) 0.0534(5) 0.0310(4) -0.0366(4) -0.0015(3) -0.0038(3)
    O2 0.0566(5) 0.0497(5) 0.0326(4) -0.0369(4) 0.0046(3) -0.0080(3)
    O3 0.0482(5) 0.0904(8) 0.0554(6) -0.0377(5) -0.0154(4) 0.0201(5)
    O4 0.0621(6) 0.0766(7) 0.0491(5) -0.0501(5) -0.0003(4) 0.0073(4)
    C1 0.0408(5) 0.0386(5) 0.0343(5) -0.0200(4) 0.0022(4) -0.0036(4)
    C2 0.0432(6) 0.0585(7) 0.0354(5) -0.0339(5) -0.0020(4) 0.0003(5)
    C3 0.0378(5) 0.0412(5) 0.0294(5) -0.0245(4) 0.0032(4) -0.0053(4)
    C4 0.0638(7) 0.0475(6) 0.0339(5) -0.0357(6) 0.0066(5) -0.0119(4)
    C5 0.0498(6) 0.0455(6) 0.0339(5) -0.0264(5) 0.0042(4) -0.0027(4)
    C6 0.0543(7) 0.0636(8) 0.0489(7) -0.0281(6) 0.0139(6) -0.0168(6)
    C7 0.0694(9) 0.0933(12) 0.0373(6) -0.0425(9) -0.0085(6) 0.0083(7)
    C8 0.1062(13) 0.0573(8) 0.0570(8) -0.0518(9) 0.0223(8) -0.0066(6)
    C10 0.0540(7) 0.0600(7) 0.0355(5) -0.0345(6) 0.0090(5) -0.0076(5)
    C9 0.0411(6) 0.0465(6) 0.0426(6) -0.0218(5) 0.0004(5) -0.0012(4)
_geom_special_details
;
All e.s.d.'s (except the e.s.d. in the dihedral angle between two l.s. planes)
are estimated using the full covariance matrix. The cell e.s.d.'s are taken
into account individually in the estimation of e.s.d.'s in distances, angles
and torsion angles; correlations between e.s.d.'s in cell parameters are only
used when they are defined by crystal symmetry. An approximate (isotropic)
treatment of cell e.s.d.'s is used for estimating e.s.d.'s involving l.s.
planes.
;
loop_
    _geom_bond_atom_site_label_1
    _geom_bond_atom_site_label_2
    _geom_bond_site_symmetry_2
    _geom_bond_distance
    _geom_bond_publ_flag
    O1 C1 . 1.4100(13) ?
    O1 C2 . 1.4266(13) ?
    O2 C1 . 1.4181(14) ?
    O2 C4 . 1.4301(13) ?
    O3 C9 . 1.4204(15) ?
    O3 H3A . 0.8200 ?
    O4 C10 . 1.4248(16) ?
    O4 H4A . 0.8200 ?
    C1 C5 . 1.5267(15) ?
    C1 H1A . 0.9800 ?
    C2 C3 . 1.5297(15) ?
    C2 H2A . 0.9700 ?
    C2 H2B . 0.9700 ?
    C3 C10 . 1.5235(15) ?
    C3 C9 . 1.5314(16) ?
    C3 C4 . 1.5309(15) ?
    C4 H4B . 0.9700 ?
    C4 H4C . 0.9700 ?
    C5 C6 . 1.529(2) ?
    C5 C8 . 1.5307(19) ?
    C5 C7 . 1.5356(19) ?
    C6 H6A . 0.9600 ?
    C6 H6B . 0.9600 ?
    C6 H6C . 0.9600 ?
    C7 H7A . 0.9600 ?
    C7 H7B . 0.9600 ?
    C7 H7C . 0.9600 ?
    C8 H8A . 0.9600 ?
    C8 H8B . 0.9600 ?
    C8 H8C . 0.9600 ?
    C10 H10A . 0.9700 ?
    C10 H10B . 0.9700 ?
    C9 H9A . 0.9700 ?
    C9 H9B . 0.9700 ?
loop_
    _geom_angle_atom_site_label_1
    _geom_angle_atom_site_label_2
    _geom_angle_atom_site_label_3
    _geom_angle_site_symmetry_1
    _geom_angle_site_symmetry_3
    _geom_angle
    _geom_angle_publ_flag
    C1 O1 C2 . . 112.27(8) ?
    C1 O2 C4 . . 111.54(9) ?
    C9 O3 H3A . . 109.5 ?
    C10 O4 H4A . . 109.5 ?
    O1 C1 O2 . . 110.58(8) ?
    O1 C1 C5 . . 109.07(9) ?
    O2 C1 C5 . . 109.32(9) ?
    O1 C1 H1A . . 109.3 ?
    O2 C1 H1A . . 109.3 ?
    C5 C1 H1A . . 109.3 ?
    O1 C2 C3 . . 110.78(8) ?
    O1 C2 H2A . . 109.5 ?
    C3 C2 H2A . . 109.5 ?
    O1 C2 H2B . . 109.5 ?
    C3 C2 H2B . . 109.5 ?
    H2A C2 H2B . . 108.1 ?
    C10 C3 C2 . . 110.54(9) ?
    C10 C3 C9 . . 111.37(9) ?
    C2 C3 C9 . . 108.81(9) ?
    C10 C3 C4 . . 108.60(9) ?
    C2 C3 C4 . . 106.80(9) ?
    C9 C3 C4 . . 110.62(9) ?
    O2 C4 C3 . . 111.25(9) ?
    O2 C4 H4B . . 109.4 ?
    C3 C4 H4B . . 109.4 ?
    O2 C4 H4C . . 109.4 ?
    C3 C4 H4C . . 109.4 ?
    H4B C4 H4C . . 108.0 ?
    C1 C5 C6 . . 110.31(10) ?
    C1 C5 C8 . . 108.76(10) ?
    C6 C5 C8 . . 109.86(12) ?
    C1 C5 C7 . . 108.27(10) ?
    C6 C5 C7 . . 109.52(12) ?
    C8 C5 C7 . . 110.10(12) ?
    C5 C6 H6A . . 109.5 ?
    C5 C6 H6B . . 109.5 ?
    H6A C6 H6B . . 109.5 ?
    C5 C6 H6C . . 109.5 ?
    H6A C6 H6C . . 109.5 ?
    H6B C6 H6C . . 109.5 ?
    C5 C7 H7A . . 109.5 ?
    C5 C7 H7B . . 109.5 ?
    H7A C7 H7B . . 109.5 ?
    C5 C7 H7C . . 109.5 ?
    H7A C7 H7C . . 109.5 ?
    H7B C7 H7C . . 109.5 ?
    C5 C8 H8A . . 109.5 ?
    C5 C8 H8B . . 109.5 ?
    H8A C8 H8B . . 109.5 ?
    C5 C8 H8C . . 109.5 ?
    H8A C8 H8C . . 109.5 ?
    H8B C8 H8C . . 109.5 ?
    O4 C10 C3 . . 112.63(10) ?
    O4 C10 H10A . . 109.1 ?
    C3 C10 H10A . . 109.1 ?
    O4 C10 H10B . . 109.1 ?
    C3 C10 H10B . . 109.1 ?
    H10A C10 H10B . . 107.8 ?
    O3 C9 C3 . . 112.71(10) ?
    O3 C9 H9A . . 109.0 ?
    C3 C9 H9A . . 109.0 ?
    O3 C9 H9B . . 109.0 ?
    C3 C9 H9B . . 109.0 ?
    H9A C9 H9B . . 107.8 ?
loop_
    _geom_torsion_atom_site_label_1
    _geom_torsion_atom_site_label_2
    _geom_torsion_atom_site_label_3
    _geom_torsion_atom_site_label_4
    _geom_torsion_site_symmetry_1
    _geom_torsion_site_symmetry_2
    _geom_torsion_site_symmetry_3
    _geom_torsion_site_symmetry_4
    _geom_torsion
    _geom_torsion_publ_flag
    C2 O1 C1 O2 . . . . -60.72(11) ?
    C2 O1 C1 C5 . . . . 179.03(9) ?
    C4 O2 C1 O1 . . . . 60.20(11) ?
    C4 O2 C1 C5 . . . . -179.71(8) ?
    C1 O1 C2 C3 . . . . 58.43(12) ?
    O1 C2 C3 C10 . . . . -170.96(9) ?
    O1 C2 C3 C9 . . . . 66.45(12) ?
    O1 C2 C3 C4 . . . . -52.99(12) ?
    C1 O2 C4 C3 . . . . -58.05(13) ?
    C10 C3 C4 O2 . . . . 172.44(9) ?
    C2 C3 C4 O2 . . . . 53.21(13) ?
    C9 C3 C4 O2 . . . . -65.05(12) ?
    O1 C1 C5 C6 . . . . 59.66(13) ?
    O2 C1 C5 C6 . . . . -61.36(12) ?
    O1 C1 C5 C8 . . . . -179.79(11) ?
    O2 C1 C5 C8 . . . . 59.20(14) ?
    O1 C1 C5 C7 . . . . -60.16(13) ?
    O2 C1 C5 C7 . . . . 178.82(10) ?
    C2 C3 C10 O4 . . . . -69.64(13) ?
    C9 C3 C10 O4 . . . . 51.45(13) ?
    C4 C3 C10 O4 . . . . 173.51(10) ?
    C10 C3 C9 O3 . . . . 56.51(12) ?
    C2 C3 C9 O3 . . . . 178.60(9) ?
    C4 C3 C9 O3 . . . . -64.38(12) ?
loop_
    _geom_hbond_atom_site_label_D
    _geom_hbond_atom_site_label_H
    _geom_hbond_atom_site_label_A
    _geom_hbond_site_symmetry_A
    _geom_hbond_distance_DH
    _geom_hbond_distance_HA
    _geom_hbond_distance_DA
    _geom_hbond_angle_DHA
    O3 H3A O4 2_565 0.82 1.94 2.7346(14) 162.4
    O4 H4A O3 1_655 0.82 1.91 2.6878(15) 159.3
data_global
_journal_date_recd_electronic     2012-05-26
_journal_date_accepted     2012-06-04
_journal_name_full     'Acta Crystallographica, Section E'
_journal_year     2012
_journal_volume     68
_journal_issue      7
_journal_page_first     o2049
_journal_page_last     o2049
_journal_paper_category     QO
_journal_paper_doi     10.1107/S160053681202541X
_journal_coeditor_code     PK2419
_publ_contact_author_name     'Domingo madrigal'
_publ_contact_author_address
;
Centro de Graduados e Investigaci\'on del Instituto Tecnol\'ogico de Tijuana
Apdo. Postal 1166, 22500
Tijuana, B.C.
Mexico
;
_publ_contact_author_email     madrigal@tectijuana.mx
_publ_contact_author_fax     '52 664 6234043'
_publ_contact_author_phone     '52 664 6233772'
_publ_section_title
;
(2-<i>tert</i>-Butyl-5-hydroxymethyl-1,3-dioxan-5-yl)methanol
;
loop_
    _publ_author_name
    _publ_author_footnote
    _publ_author_address
    "Vargas, Berenice" .
;
Centro de Graduados e Investigaci\'on del Instituto Tecnol\'ogico de Tijuana
Apdo. Postal 1166, 22500
Tijuana, B.C.
Mexico
;
    "Olivas, Amelia" .
;
Centro de Ciencias de la Materia Condensada, Universidad Nacional Aut\'onoma de
 M\'exico. Km. 107 Carretera Tijuana-Ensenada, Ensenada, BC, CP 22800,
 Mexico
;
    "Aguirre, Gerardo" .
;
Centro de Graduados e Investigaci\'on del Instituto Tecnol\'ogico de Tijuana
Apdo. Postal 1166, 22500
Tijuana, B.C.
Mexico
;
    "Madrigal, Domingo" .
;
Centro de Graduados e Investigaci\'on del Instituto Tecnol\'ogico de Tijuana
Apdo. Postal 1166, 22500
Tijuana, B.C.
Mexico
;
_publ_section_synopsis     .
