# Supplementary material for: (2-tert-Butyl-5-hy­droxy­methyl-1,3-dioxan-5-yl)methanol
Source: Acta Crystallogr Sect E Struct Rep Online. 2012 Jun 13;68(Pt 7):o2049. doi: 10.1107/S160053681202541X (PMC3393317; doi:10.1107/S160053681202541X)
Supplement: Supplementary file 2 [file e-68-o2049-Isup2.hkl]

# 
# h,k,l, Fc-squared, Fo-squared, sigma(Fo-squared) and status flag 
# 
data_I
_shelx_title ' PP17 in P-1' 
_shelx_refln_list_code          4 
_shelx_F_calc_maximum       91.87 
_exptl_crystal_F_000       224.00 
_reflns_d_resolution_high  0.7111 
 
loop_ 
 _symmetry_equiv_pos_as_xyz 
 'x, y, z' 
 '-x, -y, -z' 
 
_cell_length_a     5.8337 
_cell_length_b     6.1408 
_cell_length_c    17.9413 
_cell_angle_alpha  81.468 
_cell_angle_beta   87.335 
_cell_angle_gamma  62.606 
 
_shelx_F_squared_multiplier     1.000 
 
loop_ 
 _refln_index_h 
 _refln_index_k 
 _refln_index_l 
 _refln_F_squared_calc 
 _refln_F_squared_meas 
 _refln_F_squared_sigma 
 _refln_observed_status 
   1   0   0     3516.81     2645.15     30.02 o 
   2   0   0      935.57      967.54     25.90 o 
   3   0   0       11.55       10.28      0.49 o 
   4   0   0       42.16       44.66      1.75 o 
   5   0   0        4.19        3.95      0.23 o 
   6   0   0        0.87        0.49      0.23 o 
   7   0   0        3.34        2.89      0.32 o 
  -6   1   0        0.48        0.11      0.26 o 
  -5   1   0       12.29       12.81      0.63 o 
  -4   1   0        2.32        1.58      0.20 o 
  -3   1   0      147.85      168.37      3.01 o 
  -2   1   0      100.86      107.57      2.03 o 
  -1   1   0       91.65      103.51      1.58 o 
   0   1   0     1046.38      993.63     12.65 o 
   1   1   0      674.52      694.43     15.47 o 
   2   1   0       32.01       28.30      0.80 o 
   3   1   0       32.54       33.15      1.15 o 
   4   1   0        1.24        0.86      0.14 o 
   5   1   0        5.74        6.16      0.34 o 
   6   1   0        0.64        0.74      0.20 o 
   7   1   0        0.19        0.09      0.26 o 
  -6   2   0        1.25        1.26      0.29 o 
  -5   2   0        0.13        0.34      0.23 o 
  -4   2   0        1.93        1.69      0.20 o 
  -3   2   0        5.40        5.73      0.26 o 
  -2   2   0        6.03        7.71      0.34 o 
  -1   2   0      137.75      140.66      2.29 o 
   0   2   0       94.70       90.65      1.33 o 
   1   2   0      432.15      471.09      3.29 o 
   2   2   0       30.69       37.84      1.06 o 
   3   2   0        0.02        0.00      0.09 o 
   4   2   0        8.65        6.25      0.23 o 
   5   2   0       22.26       16.01      0.83 o 
   6   2   0       22.64       21.43      0.74 o 
   7   2   0        1.14        1.35      0.23 o 
  -5   3   0        1.13        1.83      0.29 o 
  -4   3   0        0.03       -0.06      0.23 o 
  -3   3   0       18.08       18.13      0.86 o 
  -2   3   0       20.55       23.41      1.15 o 
  -1   3   0        6.09        4.44      0.20 o 
   0   3   0       24.13       28.13      0.81 o 
   1   3   0     1065.06     1182.68     34.15 o 
   2   3   0      906.11     1051.79     32.37 o 
   3   3   0        0.00        0.14      0.11 o 
   4   3   0        4.95        5.56      0.29 o 
   5   3   0       22.39       20.97      0.97 o 
   6   3   0        1.08        1.23      0.20 o 
   7   3   0        0.06        0.23      0.23 o 
   8   3   0        4.36        4.07      0.29 o 
  -4   4   0        1.03        0.72      0.29 o 
  -3   4   0        0.69        0.74      0.23 o 
  -2   4   0        1.11        0.97      0.23 o 
  -1   4   0        1.96        2.01      0.23 o 
   0   4   0      126.53      138.46      2.07 o 
   1   4   0      217.95      232.45      3.52 o 
   2   4   0        0.01        0.09      0.14 o 
   3   4   0        4.65        4.90      0.26 o 
   4   4   0        0.05        0.14      0.14 o 
   5   4   0      106.08      101.44      2.03 o 
   6   4   0        0.43        0.74      0.23 o 
   7   4   0       79.69       78.41      0.80 o 
   8   4   0       12.19       11.77      0.37 o 
  -3   5   0        0.25        0.20      0.32 o 
  -2   5   0        0.16        0.20      0.26 o 
  -1   5   0        0.02        0.20      0.23 o 
   0   5   0        1.53        1.58      0.15 o 
   1   5   0        0.16        0.17      0.17 o 
   2   5   0       39.59       41.05      1.60 o 
   3   5   0       14.19       16.36      0.95 o 
   4   5   0       92.36       73.48      1.83 o 
   5   5   0      151.94      138.66      2.01 o 
   6   5   0        4.12        5.47      0.29 o 
   7   5   0        9.12        9.17      0.34 o 
   8   5   0        0.37        0.86      0.23 o 
  -2   6   0        1.98        3.44      0.32 o 
  -1   6   0        0.06       -0.23      0.23 o 
   0   6   0        1.59        1.84      0.16 o 
   1   6   0        6.70        6.76      0.40 o 
   2   6   0        1.60        2.35      0.23 o 
   3   6   0        0.43        0.49      0.20 o 
   4   6   0        4.29        3.01      0.23 o 
   5   6   0       10.26        8.68      0.43 o 
   6   6   0        0.15       -0.11      0.23 o 
   7   6   0        0.17        0.40      0.23 o 
  -1   7   0        0.04        0.32      0.26 o 
   0   7   0        0.28        0.36      0.18 o 
   1   7   0        1.48        1.46      0.26 o 
   2   7   0        0.79        0.86      0.23 o 
   3   7   0        0.49        0.40      0.23 o 
   4   7   0        3.35        2.89      0.26 o 
   5   7   0        2.09        2.06      0.26 o 
   6   7   0        1.79        2.01      0.29 o 
   7   7   0        0.21        0.32      0.34 o 
   1   8   0        0.05        0.11      0.29 o 
   2   8   0        4.20        3.81      0.34 o 
   3   8   0        3.94        4.67      0.34 o 
   4   8   0        0.39        0.74      0.26 o 
   5   8   0       13.39       13.72      0.46 o 
   6   8   0       24.11       25.53      0.57 o 
  -5  -8   1        0.44        0.26      0.29 o 
  -4  -8   1        3.76        3.64      0.32 o 
  -3  -8   1        0.08        0.60      0.26 o 
  -2  -8   1        0.35        0.43      0.29 o 
  -7  -7   1       50.42       53.11      0.74 o 
  -6  -7   1       21.79       22.09      0.49 o 
  -5  -7   1        0.90        0.97      0.23 o 
  -4  -7   1        5.71        6.02      0.32 o 
  -3  -7   1        0.98        0.97      0.23 o 
  -2  -7   1        1.75        1.49      0.26 o 
  -1  -7   1        0.02       -0.03      0.23 o 
   0  -7   1        0.46        0.47      0.18 o 
   1  -7   1        0.03        0.20      0.26 o 
  -7  -6   1        0.08        0.14      0.26 o 
  -6  -6   1        0.46        0.20      0.23 o 
  -5  -6   1        0.06        0.14      0.20 o 
  -4  -6   1        0.06        0.17      0.20 o 
  -3  -6   1        0.05        0.32      0.17 o 
  -2  -6   1        2.02        2.49      0.23 o 
  -1  -6   1        5.64        5.53      0.29 o 
   0  -6   1        3.31        3.00      0.18 o 
   1  -6   1        0.33        0.43      0.26 o 
   2  -6   1        0.06       -0.29      0.29 o 
  -8  -5   1        0.74        1.32      0.26 o 
  -7  -5   1        0.88        1.20      0.23 o 
  -6  -5   1       47.25       45.58      0.86 o 
  -5  -5   1       31.14       28.05      0.97 o 
  -4  -5   1        1.12        0.72      0.17 o 
  -3  -5   1        1.58        0.57      0.17 o 
  -2  -5   1        6.54        3.84      0.20 o 
  -1  -5   1        8.68        7.36      0.37 o 
   0  -5   1        3.82        3.12      0.16 o 
   1  -5   1        2.06        2.46      0.26 o 
   2  -5   1        0.36        0.00      0.26 o 
   3  -5   1        0.33        0.80      0.32 o 
  -8  -4   1        0.88        1.09      0.26 o 
  -7  -4   1        6.31        7.33      0.37 o 
  -6  -4   1      139.51      137.02      1.60 o 
  -5  -4   1       92.63       80.85      1.83 o 
  -4  -4   1       33.02       34.81      1.55 o 
  -3  -4   1        3.69        3.84      0.17 o 
  -2  -4   1      215.02      213.52      3.35 o 
  -1  -4   1        0.14       -0.14      0.14 o 
   0  -4   1       22.11       20.01      1.05 o 
   1  -4   1        7.22       10.08      0.52 o 
   2  -4   1        0.02       -0.03      0.20 o 
   3  -4   1        4.61        4.96      0.32 o 
   4  -4   1        0.01       -0.29      0.29 o 
  -8  -3   1        2.07        2.32      0.29 o 
  -7  -3   1       34.63       32.09      0.54 o 
  -6  -3   1       27.13       27.27      0.80 o 
  -5  -3   1       11.50       11.32      0.57 o 
  -4  -3   1        4.14        4.50      0.20 o 
  -3  -3   1        4.46        4.58      0.26 o 
  -2  -3   1      732.73      788.91      5.50 o 
  -1  -3   1       65.59       71.28      1.69 o 
   0  -3   1      175.56      203.67      4.33 o 
   1  -3   1        2.34        2.58      0.17 o 
   2  -3   1        2.28        2.35      0.20 o 
   3  -3   1        0.05        0.26      0.20 o 
   4  -3   1        3.42        5.07      0.32 o 
   5  -3   1        4.04        4.70      0.34 o 
  -7  -2   1        0.28        0.43      0.23 o 
  -6  -2   1        0.82        0.57      0.20 o 
  -5  -2   1        2.69        2.55      0.17 o 
  -4  -2   1       36.51       29.48      1.23 o 
  -3  -2   1        8.03       15.73      0.72 o 
  -2  -2   1      349.14      388.04      3.27 o 
  -1  -2   1     1375.25     1352.00     28.56 o 
   0  -2   1      143.48      160.15      5.89 o 
   1  -2   1        1.32        1.26      0.11 o 
   2  -2   1        8.25        7.51      0.34 o 
   3  -2   1        0.23        0.11      0.17 o 
   4  -2   1        1.77        1.38      0.23 o 
   5  -2   1        4.56        5.19      0.32 o 
   6  -2   1        2.51        2.18      0.32 o 
  -7  -1   1        4.02        4.53      0.32 o 
  -6  -1   1       27.20       28.30      0.74 o 
  -5  -1   1      134.24      123.27      2.21 o 
  -4  -1   1       34.48       33.78      1.40 o 
  -3  -1   1        4.92        3.29      0.20 o 
  -2  -1   1       90.87       82.94      1.29 o 
  -1  -1   1       12.41       11.20      0.40 o 
   0  -1   1      266.46      273.75      2.69 o 
   1  -1   1      183.11      191.60      2.12 o 
   2  -1   1       56.44       71.39      1.69 o 
   3  -1   1       61.01       59.90      1.86 o 
   4  -1   1        5.11        4.47      0.26 o 
   5  -1   1        3.08        3.84      0.26 o 
   6  -1   1        0.46        0.83      0.26 o 
  -7   0   1        2.58        2.52      0.32 o 
  -6   0   1        1.53        1.06      0.23 o 
  -5   0   1       25.13       24.04      0.95 o 
  -4   0   1        2.37        1.52      0.17 o 
  -3   0   1       18.32       24.52      1.09 o 
  -2   0   1        2.77        1.98      0.11 o 
  -1   0   1      628.55      636.33     14.47 o 
   1   0   1     2004.41     1673.46     23.92 o 
   2   0   1      548.67      598.52      4.07 o 
   3   0   1       57.65       47.81      1.52 o 
   4   0   1        0.99        0.63      0.14 o 
   5   0   1       51.33       50.65      1.29 o 
   6   0   1        0.06        0.14      0.23 o 
   7   0   1        2.71        3.58      0.32 o 
  -6   1   1        3.70        3.67      0.32 o 
  -5   1   1        8.78        7.82      0.37 o 
  -4   1   1        7.90        5.76      0.34 o 
  -3   1   1        1.00        1.23      0.14 o 
  -2   1   1     1662.30     1811.57     41.45 o 
  -1   1   1     4969.92     3856.88     47.53 o 
   0   1   1        0.96        1.25      0.04 o 
   1   1   1      436.30      433.99     12.06 o 
   2   1   1     1063.34     1080.35     26.81 o 
   3   1   1      142.76      150.43      2.44 o 
   4   1   1        1.99        1.72      0.14 o 
   5   1   1       14.19       12.98      0.72 o 
   6   1   1        3.33        3.64      0.26 o 
   7   1   1        0.23        0.29      0.23 o 
  -6   2   1        0.15       -0.17      0.29 o 
  -5   2   1        2.24        3.55      0.29 o 
  -4   2   1        0.58        1.32      0.20 o 
  -3   2   1       14.08       12.92      0.66 o 
  -1   2   1      191.37      214.03      2.81 o 
   0   2   1      226.83      219.58      3.84 o 
   1   2   1       36.60       29.91      0.86 o 
   2   2   1       41.00       51.91      1.23 o 
   3   2   1       59.67       67.41      1.69 o 
   4   2   1        6.54        8.25      0.37 o 
   5   2   1        6.57        4.10      0.20 o 
   6   2   1       12.08       13.01      0.60 o 
   7   2   1        0.19        0.54      0.23 o 
  -5   3   1        1.61        1.86      0.32 o 
  -4   3   1        0.11        0.11      0.23 o 
  -3   3   1        0.13        0.06      0.17 o 
  -2   3   1       12.44       12.12      0.66 o 
  -1   3   1       40.76       41.80      1.52 o 
   0   3   1      129.20      142.52      4.51 o 
   1   3   1      203.01      210.82      2.84 o 
   2   3   1     1324.81     1409.69     37.56 o 
   3   3   1      272.76      348.62      3.98 o 
   4   3   1       14.51       13.52      0.66 o 
   5   3   1        6.40        6.19      0.29 o 
   6   3   1        2.98        2.46      0.20 o 
   7   3   1        0.46        0.11      0.20 o 
   8   3   1        0.18        0.14      0.26 o 
  -4   4   1        0.00       -0.26      0.26 o 
  -3   4   1        0.41        0.95      0.26 o 
  -2   4   1        0.21       -0.03      0.20 o 
  -1   4   1      108.50      109.01      2.49 o 
   0   4   1      658.65      674.57      6.43 o 
   1   4   1      163.31      164.81      3.01 o 
   2   4   1      245.56      271.56      3.75 o 
   3   4   1        8.92       13.69      0.69 o 
   4   4   1       69.31       71.88      2.12 o 
   5   4   1        0.00        0.11      0.17 o 
   6   4   1        4.46        4.27      0.26 o 
   7   4   1       30.99       31.86      0.54 o 
   8   4   1        0.54        0.83      0.26 o 
  -3   5   1        1.14        0.63      0.29 o 
  -2   5   1        0.12        0.26      0.26 o 
  -1   5   1       29.65       32.23      0.97 o 
   0   5   1       15.84       17.47      0.62 o 
   1   5   1        1.93        1.92      0.20 o 
   2   5   1        9.68       10.57      0.54 o 
   3   5   1        5.98        7.13      0.40 o 
   4   5   1        8.90        6.68      0.32 o 
   5   5   1       29.89       30.83      1.03 o 
   6   5   1       67.12       60.91      1.03 o 
   7   5   1        0.15        0.11      0.26 o 
   8   5   1        2.89        2.89      0.29 o 
  -2   6   1        0.10        0.60      0.29 o 
  -1   6   1        3.53        2.75      0.32 o 
   0   6   1        2.96        3.64      0.20 o 
   1   6   1        0.04        0.40      0.20 o 
   2   6   1        1.61        0.95      0.20 o 
   3   6   1        0.13        0.20      0.17 o 
   4   6   1        0.00        0.37      0.20 o 
   5   6   1        9.44        9.88      0.49 o 
   6   6   1       13.78       13.32      0.43 o 
   7   6   1        0.44        0.46      0.23 o 
  -1   7   1        0.15        0.17      0.26 o 
   0   7   1        0.82        0.99      0.19 o 
   1   7   1        0.51        1.35      0.26 o 
   2   7   1        0.19        0.77      0.26 o 
   3   7   1        0.22        0.74      0.23 o 
   4   7   1        0.09        0.26      0.20 o 
   5   7   1        0.86        1.06      0.23 o 
   6   7   1        7.33        7.08      0.34 o 
   7   7   1       13.83       12.52      0.43 o 
   1   8   1        0.85        0.72      0.32 o 
   2   8   1        0.01        0.06      0.29 o 
   3   8   1        0.04        0.11      0.26 o 
   4   8   1        0.44        0.72      0.26 o 
   5   8   1        1.92        2.09      0.32 o 
   6   8   1        6.61        6.79      0.43 o 
  -5  -8   2        0.50        0.89      0.29 o 
  -4  -8   2        0.02       -0.29      0.29 o 
  -3  -8   2        0.56        0.32      0.29 o 
  -2  -8   2        0.06        0.03      0.29 o 
  -7  -7   2        9.20        8.85      0.43 o 
  -6  -7   2        2.44        2.01      0.32 o 
  -5  -7   2        0.13        0.29      0.23 o 
  -4  -7   2        9.03        7.82      0.37 o 
  -3  -7   2        0.95        0.86      0.26 o 
  -2  -7   2       12.53       10.80      0.43 o 
  -1  -7   2        0.79        1.58      0.26 o 
   0  -7   2        0.19        0.13      0.18 o 
  -7  -6   2        0.13        0.54      0.23 o 
  -6  -6   2        0.01        0.29      0.20 o 
  -5  -6   2       12.02       13.01      0.52 o 
  -4  -6   2        9.58        8.74      0.46 o 
  -3  -6   2        2.92        2.86      0.23 o 
  -2  -6   2        2.11        1.78      0.23 o 
  -1  -6   2        0.08        0.46      0.20 o 
   0  -6   2        0.51        0.69      0.16 o 
   1  -6   2        0.43        0.34      0.23 o 
   2  -6   2        1.01        1.38      0.29 o 
  -8  -5   2        3.68        3.87      0.32 o 
  -7  -5   2        1.46        1.72      0.26 o 
  -6  -5   2        0.65        0.60      0.23 o 
  -5  -5   2        3.69        3.18      0.23 o 
  -4  -5   2       11.87        9.40      0.54 o 
  -3  -5   2        2.86        3.92      0.20 o 
  -2  -5   2       24.17       27.33      1.26 o 
  -1  -5   2       11.23       10.77      0.40 o 
   0  -5   2        1.39        1.35      0.14 o 
   1  -5   2        4.13        5.27      0.29 o 
   2  -5   2        5.11        4.76      0.32 o 
   3  -5   2       20.72       24.06      0.60 o 
  -8  -4   2        4.26        3.98      0.29 o 
  -7  -4   2       39.10       36.47      0.57 o 
  -6  -4   2        9.10        7.62      0.37 o 
  -5  -4   2       65.15       61.48      1.52 o 
  -4  -4   2      188.81      177.73      3.09 o 
  -3  -4   2       11.53        9.51      0.54 o 
  -2  -4   2       46.04       42.60      1.60 o 
  -1  -4   2        0.44        0.32      0.14 o 
   0  -4   2       26.83       23.48      1.19 o 
   1  -4   2        1.04        0.72      0.20 o 
   2  -4   2        0.48        0.60      0.23 o 
   3  -4   2        1.12        0.69      0.26 o 
   4  -4   2        2.05        2.44      0.32 o 
  -8  -3   2        5.09        4.61      0.32 o 
  -7  -3   2      110.89      102.70      0.89 o 
  -6  -3   2       41.54       39.48      0.92 o 
  -5  -3   2       27.31       27.96      1.15 o 
  -4  -3   2       13.60       14.07      0.74 o 
  -3  -3   2      131.16      144.73      2.55 o 
  -2  -3   2       29.47       34.72      1.26 o 
  -1  -3   2       30.69       33.46      1.17 o 
   0  -3   2      159.15      170.50      4.61 o 
   1  -3   2        0.27        0.49      0.14 o 
   2  -3   2        1.07        1.20      0.17 o 
   3  -3   2        9.45        8.08      0.43 o 
   4  -3   2        1.02        0.97      0.26 o 
   5  -3   2        2.38        3.07      0.32 o 
  -7  -2   2        0.63        0.72      0.23 o 
  -6  -2   2        0.20        0.74      0.20 o 
  -5  -2   2       18.85       14.41      0.80 o 
  -4  -2   2        6.68        6.73      0.34 o 
  -3  -2   2       33.92       28.93      1.06 o 
  -2  -2   2      181.12      204.55      2.44 o 
  -1  -2   2      134.61      160.46      2.01 o 
   0  -2   2      554.68      561.17      7.75 o 
   1  -2   2      139.56      139.12      2.35 o 
   2  -2   2        0.84        0.80      0.14 o 
   4  -2   2        5.23        5.56      0.26 o 
   5  -2   2        2.43        3.15      0.32 o 
   6  -2   2        0.20        0.20      0.29 o 
  -7  -1   2        0.39        0.97      0.26 o 
  -6  -1   2       14.73       15.84      0.60 o 
  -5  -1   2       15.49       12.52      0.63 o 
  -4  -1   2       11.64       10.43      0.52 o 
  -3  -1   2        0.00        0.03      0.09 o 
  -2  -1   2       55.23       51.82      1.09 o 
  -1  -1   2      707.70      697.58     16.16 o 
   0  -1   2       72.71       71.14      0.74 o 
   1  -1   2      472.49      474.87      3.41 o 
   2  -1   2       18.07       22.32      0.97 o 
   3  -1   2        2.79        3.18      0.20 o 
   4  -1   2       29.27       26.24      1.20 o 
   5  -1   2        4.83        4.53      0.26 o 
   6  -1   2        0.00       -0.14      0.26 o 
  -7   0   2        6.67        6.96      0.40 o 
  -6   0   2       13.55       12.58      0.49 o 
  -5   0   2        0.42        1.03      0.23 o 
  -4   0   2        3.05        3.27      0.20 o 
  -3   0   2        0.51        0.52      0.11 o 
  -2   0   2      272.99      310.95      2.86 o 
  -1   0   2      835.86      832.06     16.90 o 
   0   0   2      795.27      621.29     17.22 o 
   1   0   2     1097.25     1020.62     19.02 o 
   2   0   2      167.37      186.96      2.26 o 
   3   0   2       74.63       80.27      1.95 o 
   4   0   2       18.47       18.99      0.89 o 
   5   0   2       22.46       21.00      0.89 o 
   6   0   2        5.29        6.19      0.32 o 
   7   0   2        1.13        1.35      0.29 o 
  -6   1   2        5.48        5.16      0.34 o 
  -5   1   2        1.19        0.97      0.23 o 
  -4   1   2        1.36        0.60      0.17 o 
  -3   1   2        1.33        0.60      0.14 o 
  -2   1   2      569.68      603.25      4.76 o 
  -1   1   2      220.19      211.97      2.21 o 
   0   1   2     8440.09     4600.05     27.94 o 
   1   1   2     3118.02     2584.99     30.28 o 
   2   1   2      282.83      291.55      2.49 o 
   3   1   2       42.36       49.25      1.35 o 
   4   1   2       36.58       45.32      1.63 o 
   5   1   2       35.24       29.11      1.17 o 
   6   1   2        1.80        2.01      0.23 o 
   7   1   2        2.60        2.61      0.26 o 
  -6   2   2        2.71        3.29      0.34 o 
  -5   2   2        0.06       -0.14      0.23 o 
  -4   2   2        4.14        3.55      0.23 o 
  -3   2   2       35.57       38.36      1.58 o 
  -2   2   2      110.30      124.33      2.55 o 
  -1   2   2       21.89       21.60      1.03 o 
   0   2   2      146.07      151.72      1.62 o 
   1   2   2       39.98       37.07      0.95 o 
   2   2   2       15.01       13.52      0.66 o 
   3   2   2       73.35       82.56      1.89 o 
   4   2   2        6.81        8.28      0.40 o 
   5   2   2        5.34        6.22      0.32 o 
   6   2   2        0.21        0.29      0.20 o 
   7   2   2        1.50        2.12      0.26 o 
  -5   3   2        4.20        4.87      0.34 o 
  -4   3   2        0.10        0.57      0.20 o 
  -3   3   2        0.20        0.20      0.17 o 
  -2   3   2       18.79       20.91      1.06 o 
  -1   3   2       14.82       14.32      0.74 o 
   0   3   2       10.79       14.20      0.49 o 
   1   3   2      320.23      372.66      3.75 o 
   2   3   2      490.12      534.12      4.56 o 
   3   3   2       53.22       57.70      1.66 o 
   4   3   2       11.93       10.60      0.43 o 
   5   3   2        5.48        4.50      0.20 o 
   6   3   2       16.32       17.10      0.69 o 
   7   3   2        0.04       -0.17      0.20 o 
   8   3   2        0.04       -0.17      0.26 o 
  -4   4   2        0.49        0.83      0.26 o 
  -3   4   2        0.18       -0.11      0.23 o 
  -2   4   2        0.15        0.09      0.20 o 
  -1   4   2        3.37        2.32      0.23 o 
   0   4   2       91.03      103.56      1.83 o 
   1   4   2      461.49      498.51      5.16 o 
   2   4   2      480.90      541.94      5.27 o 
   3   4   2        9.02        7.94      0.46 o 
   4   4   2        0.08        0.46      0.17 o 
   5   4   2       28.63       31.80      1.20 o 
   6   4   2        4.67        5.27      0.26 o 
   7   4   2        2.06        2.12      0.26 o 
   8   4   2        0.02       -0.03      0.26 o 
  -3   5   2        1.67        2.98      0.32 o 
  -2   5   2       19.21       20.05      0.60 o 
  -1   5   2       40.08       36.64      1.09 o 
   0   5   2       11.62       12.37      0.41 o 
   1   5   2       86.28       87.09      2.23 o 
   2   5   2        2.13        3.07      0.20 o 
   3   5   2       21.49       21.63      0.97 o 
   4   5   2        0.29        0.06      0.17 o 
   5   5   2       46.57       43.66      1.20 o 
   6   5   2       25.92       24.27      0.69 o 
   7   5   2        8.50        8.45      0.34 o 
   8   5   2        4.02        3.55      0.32 o 
  -2   6   2        1.91        2.18      0.32 o 
  -1   6   2        2.15        2.01      0.29 o 
   0   6   2        1.24        0.89      0.20 o 
   1   6   2        7.73        8.02      0.37 o 
   2   6   2        0.62        1.60      0.20 o 
   3   6   2        2.58        2.35      0.23 o 
   4   6   2        2.84        2.09      0.20 o 
   5   6   2       16.80       13.64      0.60 o 
   6   6   2        0.69        0.72      0.23 o 
   7   6   2        0.13        0.11      0.23 o 
  -1   7   2        0.32        0.00      0.29 o 
   0   7   2        0.02       -0.01      0.18 o 
   1   7   2       15.55       14.47      0.46 o 
   2   7   2       38.93       41.25      0.80 o 
   3   7   2       14.51       15.70      0.54 o 
   4   7   2        1.61        1.15      0.23 o 
   5   7   2        0.21        0.20      0.23 o 
   6   7   2        1.39        1.49      0.26 o 
   7   7   2        0.46        0.17      0.29 o 
   1   8   2        0.62        0.06      0.32 o 
   2   8   2        2.21        2.35      0.32 o 
   3   8   2        0.03        0.03      0.29 o 
   4   8   2        0.80        0.57      0.26 o 
   5   8   2        2.01        2.01      0.32 o 
   6   8   2        6.70        6.85      0.40 o 
  -5  -8   3        0.07       -0.11      0.29 o 
  -4  -8   3        3.81        3.67      0.34 o 
  -3  -8   3        5.76        5.64      0.37 o 
  -2  -8   3        1.60        1.69      0.32 o 
  -6  -7   3        2.30        2.12      0.29 o 
  -5  -7   3        0.18        0.17      0.23 o 
  -4  -7   3        0.08        0.20      0.23 o 
  -3  -7   3        0.22        0.49      0.23 o 
  -2  -7   3        0.01        0.06      0.23 o 
  -1  -7   3        0.09        0.26      0.26 o 
   0  -7   3        0.00        0.04      0.18 o 
  -7  -6   3        5.14        5.70      0.32 o 
  -6  -6   3        0.26        0.09      0.23 o 
  -5  -6   3        0.97        1.26      0.23 o 
  -4  -6   3       22.35       22.17      0.74 o 
  -3  -6   3        0.00        0.17      0.20 o 
  -2  -6   3       56.40       53.46      1.17 o 
  -1  -6   3       15.79       14.75      0.63 o 
   0  -6   3        0.00        0.13      0.15 o 
   1  -6   3        0.07        0.06      0.23 o 
   2  -6   3        0.39        0.95      0.29 o 
  -7  -5   3       11.79       11.69      0.37 o 
  -6  -5   3        9.06        9.85      0.43 o 
  -5  -5   3        0.01        0.54      0.17 o 
  -4  -5   3        0.08        0.20      0.17 o 
  -3  -5   3        0.67        0.60      0.17 o 
  -2  -5   3        1.72        1.15      0.20 o 
  -1  -5   3       16.39       16.64      0.89 o 
   0  -5   3       10.70       10.69      0.47 o 
   1  -5   3        0.87        0.57      0.23 o 
   2  -5   3        4.89        3.95      0.32 o 
   3  -5   3        0.08        0.60      0.34 o 
  -8  -4   3        0.47        0.29      0.23 o 
  -7  -4   3        0.50        0.54      0.26 o 
  -6  -4   3       32.95       31.05      0.77 o 
  -5  -4   3       31.00       26.93      1.03 o 
  -4  -4   3        1.02        1.03      0.17 o 
  -3  -4   3        0.08        0.17      0.11 o 
  -2  -4   3        1.38        0.97      0.14 o 
  -1  -4   3        0.05        0.00      0.11 o 
   0  -4   3        6.91        5.86      0.24 o 
   1  -4   3       77.39       78.61      1.92 o 
   2  -4   3       59.91       55.69      1.32 o 
   3  -4   3        0.59        0.26      0.26 o 
   4  -4   3        2.04        1.92      0.34 o 
  -8  -3   3        3.16        2.92      0.29 o 
  -7  -3   3        0.95        1.66      0.29 o 
  -6  -3   3       66.70       62.54      1.12 o 
  -5  -3   3       50.52       44.06      1.32 o 
  -4  -3   3       59.43       64.69      1.86 o 
  -3  -3   3       21.01       21.43      1.03 o 
  -2  -3   3      563.01      587.98      4.96 o 
  -1  -3   3      118.13      131.38      2.38 o 
   0  -3   3      136.24      139.41      3.47 o 
   1  -3   3       22.71       23.63      1.17 o 
   2  -3   3        2.84        2.95      0.20 o 
   3  -3   3       12.05       10.40      0.57 o 
   4  -3   3        2.75        2.98      0.29 o 
   5  -3   3        0.30        0.72      0.29 o 
  -7  -2   3        2.56        3.01      0.29 o 
  -6  -2   3       21.18       18.97      0.69 o 
  -5  -2   3       24.26       22.40      1.00 o 
  -4  -2   3       25.48       25.75      1.17 o 
  -3  -2   3        0.28        0.11      0.09 o 
  -2  -2   3      298.07      311.21      3.01 o 
  -1  -2   3      137.54      166.65      2.09 o 
   0  -2   3        0.30        0.89      0.06 o 
   1  -2   3      203.21      185.41      2.72 o 
   2  -2   3        8.92        9.48      0.37 o 
   3  -2   3       77.15       73.34      1.98 o 
   4  -2   3        0.42        0.29      0.23 o 
   5  -2   3       31.94       30.65      0.63 o 
   6  -2   3        4.27        4.38      0.37 o 
  -7  -1   3        1.25        1.43      0.26 o 
  -6  -1   3        4.81        4.18      0.26 o 
  -5  -1   3       11.46       11.92      0.63 o 
  -4  -1   3       66.69       59.93      1.78 o 
  -3  -1   3        8.71       11.43      0.52 o 
  -2  -1   3      544.36      514.35      3.44 o 
  -1  -1   3      357.37      386.41      2.52 o 
   0  -1   3      122.06      132.83      1.05 o 
   1  -1   3      107.78      113.42      1.72 o 
   2  -1   3       47.43       60.48      1.55 o 
   3  -1   3      187.48      171.17      3.18 o 
   4  -1   3       54.87       52.08      1.55 o 
   5  -1   3        3.02        3.29      0.26 o 
   6  -1   3        5.51        5.50      0.32 o 
  -7   0   3       10.61       11.37      0.46 o 
  -6   0   3        2.00        1.17      0.26 o 
  -5   0   3      138.67      136.91      2.01 o 
  -4   0   3       94.49       92.62      2.35 o 
  -3   0   3        0.87        2.86      0.17 o 
  -2   0   3       93.91      101.19      1.69 o 
  -1   0   3      102.66      115.17      1.32 o 
   0   0   3       31.59       35.79      1.68 o 
   1   0   3       32.51       31.63      0.72 o 
   2   0   3       95.07       94.71      1.66 o 
   3   0   3       14.45       11.49      0.43 o 
   4   0   3        3.74        3.58      0.20 o 
   5   0   3        3.59        3.90      0.23 o 
   6   0   3        0.79        1.40      0.26 o 
   7   0   3        0.59        0.23      0.26 o 
  -6   1   3        1.04        1.03      0.29 o 
  -5   1   3        9.88        8.71      0.37 o 
  -4   1   3        4.30        4.07      0.23 o 
  -3   1   3       68.86       71.08      2.01 o 
  -2   1   3      179.06      203.66      2.75 o 
  -1   1   3      191.63      237.67      2.35 o 
   0   1   3      703.76      762.52     22.35 o 
   1   1   3       48.89       55.29      0.92 o 
   2   1   3       17.14       12.12      0.54 o 
   3   1   3      325.19      314.70      3.35 o 
   4   1   3       63.88       65.78      1.98 o 
   5   1   3       24.81       21.83      1.03 o 
   6   1   3        1.82        2.06      0.23 o 
   7   1   3        1.46        1.89      0.26 o 
  -6   2   3        0.85        1.69      0.32 o 
  -5   2   3        0.04       -0.03      0.23 o 
  -4   2   3        0.00        0.09      0.20 o 
  -3   2   3        8.83       11.40      0.52 o 
   0   2   3      130.02      128.15      3.11 o 
   1   2   3      868.39      860.36     23.38 o 
   2   2   3      392.44      414.00      3.44 o 
   3   2   3      113.44      106.43      2.09 o 
   4   2   3       14.54       12.40      0.66 o 
   5   2   3        4.55        4.50      0.26 o 
   6   2   3        4.21        4.73      0.26 o 
   7   2   3        0.08        0.09      0.23 o 
  -5   3   3        0.00       -0.29      0.29 o 
  -4   3   3        0.06        0.37      0.23 o 
  -3   3   3        0.42        0.46      0.20 o 
  -2   3   3        0.14        0.03      0.17 o 
  -1   3   3        3.76        5.13      0.26 o 
   0   3   3       17.81       19.61      0.67 o 
   1   3   3        0.67        1.26      0.11 o 
   2   3   3        4.37        3.95      0.14 o 
   3   3   3       43.03       44.55      1.46 o 
   4   3   3        2.12        3.35      0.17 o 
   5   3   3       15.33       17.27      0.80 o 
   6   3   3        1.46        1.75      0.23 o 
   7   3   3        2.83        2.69      0.26 o 
   8   3   3        3.00        2.55      0.32 o 
  -4   4   3        0.44        0.63      0.26 o 
  -3   4   3        0.29        0.86      0.23 o 
  -2   4   3        1.23        1.20      0.20 o 
  -1   4   3       59.59       53.80      1.80 o 
   0   4   3      294.88      317.65      6.86 o 
   1   4   3      142.28      137.86      2.72 o 
   2   4   3       45.56       48.93      1.72 o 
   3   4   3      101.26      122.36      2.66 o 
   4   4   3       13.95       13.01      0.66 o 
   5   4   3        9.76        9.77      0.49 o 
   6   4   3       15.26       14.32      0.66 o 
   7   4   3        1.11        0.86      0.23 o 
   8   4   3        3.21        3.44      0.32 o 
  -3   5   3        0.17        0.83      0.29 o 
  -2   5   3        1.96        1.83      0.29 o 
  -1   5   3       21.42       24.95      0.92 o 
   0   5   3      279.21      283.48      2.34 o 
   1   5   3      214.71      207.79      3.41 o 
   2   5   3        1.31        2.09      0.20 o 
   3   5   3        0.10        0.77      0.17 o 
   4   5   3       53.91       50.59      1.55 o 
   5   5   3        1.72        1.80      0.20 o 
   6   5   3        1.09        1.00      0.23 o 
   7   5   3        2.76        3.21      0.29 o 
   8   5   3        0.08        0.26      0.26 o 
  -2   6   3        1.18        1.32      0.32 o 
  -1   6   3        2.42        2.06      0.32 o 
   0   6   3        9.55       10.11      1.06 o 
   1   6   3        0.15        0.17      0.23 o 
   2   6   3        0.51        0.52      0.20 o 
   3   6   3        0.14        0.32      0.20 o 
   4   6   3        0.65        0.23      0.17 o 
   5   6   3        7.24        8.19      0.43 o 
   6   6   3       16.41       15.24      0.46 o 
   7   6   3        1.69        2.09      0.26 o 
  -1   7   3        0.04       -0.17      0.29 o 
   0   7   3        0.02        0.09      0.18 o 
   1   7   3        0.50        0.11      0.29 o 
   2   7   3        0.74        0.29      0.29 o 
   3   7   3        0.17        0.00      0.23 o 
   4   7   3        0.76        1.23      0.26 o 
   5   7   3        4.57        5.53      0.32 o 
   6   7   3        2.29        2.78      0.29 o 
   7   7   3        0.30       -0.11      0.29 o 
   1   8   3        9.79       11.32      0.46 o 
   2   8   3        2.52        3.07      0.34 o 
   3   8   3        0.01        0.00      0.29 o 
   4   8   3        0.07        0.32      0.26 o 
   5   8   3        0.17       -0.09      0.26 o 
   6   8   3        2.49        2.66      0.32 o 
  -5  -8   4       10.76       12.18      0.46 o 
  -4  -8   4       28.93       28.56      0.63 o 
  -3  -8   4       12.55       13.52      0.49 o 
  -2  -8   4        0.86        1.03      0.32 o 
  -6  -7   4        2.42        2.03      0.29 o 
  -5  -7   4        5.63        5.16      0.34 o 
  -4  -7   4        1.96        2.06      0.26 o 
  -3  -7   4        0.11        0.29      0.23 o 
  -2  -7   4        0.63        0.32      0.26 o 
  -1  -7   4        0.42        0.26      0.23 o 
   0  -7   4        0.00        0.11      0.18 o 
  -7  -6   4        4.80        4.50      0.29 o 
  -6  -6   4        0.07        0.46      0.23 o 
  -5  -6   4        5.49        5.53      0.32 o 
  -4  -6   4       25.96       23.92      0.74 o 
  -3  -6   4        0.01       -0.14      0.20 o 
  -2  -6   4        3.40        2.89      0.26 o 
  -1  -6   4        4.59        4.10      0.29 o 
   0  -6   4        1.66        1.26      0.40 o 
   1  -6   4        0.17        0.00      0.23 o 
   2  -6   4        0.49        0.74      0.29 o 
  -7  -5   4        2.45        2.44      0.26 o 
  -6  -5   4        0.64        0.60      0.23 o 
  -5  -5   4        1.83        2.23      0.20 o 
  -4  -5   4       48.35       41.88      1.26 o 
  -3  -5   4       78.45       75.06      1.83 o 
  -2  -5   4        0.28        0.63      0.20 o 
  -1  -5   4        0.83        0.83      0.23 o 
   0  -5   4        0.26        0.36      0.13 o 
   1  -5   4        1.09        1.20      0.23 o 
   2  -5   4        0.91        1.12      0.26 o 
   3  -5   4        8.16        7.74      0.40 o 
  -8  -4   4        0.40        0.26      0.26 o 
  -7  -4   4        2.22        2.35      0.26 o 
  -6  -4   4        0.51        0.66      0.20 o 
  -5  -4   4        5.92        5.50      0.29 o 
  -4  -4   4        8.66        7.96      0.37 o 
  -3  -4   4        8.60        9.08      0.49 o 
  -2  -4   4       28.18       35.09      1.49 o 
  -1  -4   4       34.01       34.26      1.52 o 
   0  -4   4        0.36        0.41      0.13 o 
   1  -4   4       31.35       33.29      1.29 o 
   2  -4   4        1.87        2.26      0.26 o 
   3  -4   4       25.32       24.90      0.63 o 
   4  -4   4       14.44       13.35      0.49 o 
  -8  -3   4        3.64        3.52      0.32 o 
  -7  -3   4       24.56       22.78      0.46 o 
  -6  -3   4       17.51       14.95      0.60 o 
  -5  -3   4        4.49        5.33      0.23 o 
  -4  -3   4        0.48        1.12      0.14 o 
  -3  -3   4       18.03       18.25      0.97 o 
  -2  -3   4        2.51        3.07      0.17 o 
  -1  -3   4        2.52        0.95      0.11 o 
   0  -3   4       54.34       54.93      1.16 o 
   1  -3   4        7.18        6.65      0.34 o 
   2  -3   4        0.05        0.26      0.20 o 
   3  -3   4        0.44        0.60      0.23 o 
   4  -3   4        0.19        0.46      0.26 o 
   5  -3   4        0.29        0.20      0.29 o 
  -7  -2   4       21.14       21.60      0.46 o 
  -6  -2   4       23.56       21.26      0.69 o 
  -5  -2   4        1.33        1.58      0.17 o 
  -4  -2   4       42.51       40.77      1.43 o 
  -3  -2   4      188.27      195.47      2.75 o 
  -2  -2   4      229.65      248.92      2.78 o 
  -1  -2   4      242.37      282.99      2.78 o 
   0  -2   4       73.81       82.84      1.14 o 
   1  -2   4        8.43        8.42      0.34 o 
   2  -2   4       10.53        9.71      0.49 o 
   3  -2   4        2.78        1.80      0.20 o 
   4  -2   4       11.50       11.69      0.57 o 
   5  -2   4       11.36       11.49      0.43 o 
   6  -2   4        0.06        0.17      0.29 o 
  -7  -1   4        0.95        0.86      0.26 o 
  -6  -1   4        3.96        3.58      0.26 o 
  -5  -1   4        7.72        6.62      0.34 o 
  -4  -1   4        1.54        1.86      0.14 o 
  -3  -1   4       79.71       75.43      1.66 o 
  -2  -1   4      117.45      122.41      1.78 o 
  -1  -1   4       59.59       57.90      1.06 o 
   0  -1   4     1387.19     1379.78     18.44 o 
   1  -1   4       99.04       99.67      1.66 o 
   2  -1   4       32.08       29.25      1.20 o 
   3  -1   4      102.35      108.95      2.61 o 
   4  -1   4      142.82      142.15      2.41 o 
   5  -1   4        9.42        8.25      0.49 o 
   6  -1   4        0.02        0.00      0.26 o 
  -7   0   4        0.84        0.43      0.29 o 
  -6   0   4       11.93       11.43      0.43 o 
  -5   0   4       11.24       11.03      0.57 o 
  -4   0   4        8.98        6.82      0.37 o 
  -3   0   4        3.24        1.98      0.14 o 
  -2   0   4       84.05       81.42      1.55 o 
  -1   0   4      100.91      108.03      1.38 o 
   0   0   4     1128.81      947.19     18.28 o 
   1   0   4      609.32      572.96     16.19 o 
   2   0   4      260.56      275.57      2.84 o 
   3   0   4        2.70        3.24      0.17 o 
   4   0   4      108.18      102.47      2.44 o 
   5   0   4       11.23       10.77      0.46 o 
   6   0   4        0.03       -0.17      0.23 o 
   7   0   4        0.21        0.49      0.26 o 
  -6   1   4       24.13       26.27      0.54 o 
  -5   1   4        3.99        4.13      0.26 o 
  -4   1   4       14.28       14.52      0.63 o 
  -3   1   4       14.13       15.61      0.72 o 
  -2   1   4      125.37      142.12      2.35 o 
  -1   1   4      574.14      674.01     20.86 o 
   0   1   4       33.15       46.61      0.63 o 
   1   1   4       59.56       76.06      1.12 o 
   2   1   4      215.69      237.04      2.35 o 
   3   1   4        0.08        0.26      0.09 o 
   4   1   4      104.71       98.58      2.35 o 
   5   1   4        3.14        3.87      0.20 o 
   6   1   4        4.83        5.16      0.26 o 
   7   1   4        0.05       -0.09      0.23 o 
  -6   2   4        4.28        4.50      0.37 o 
  -5   2   4        0.12        0.17      0.23 o 
  -4   2   4        2.44        2.41      0.23 o 
  -3   2   4        0.88        1.35      0.17 o 
   0   2   4       15.99       13.29      1.00 o 
   1   2   4      185.29      199.02      2.23 o 
   2   2   4      405.29      442.99      3.61 o 
   3   2   4       39.51       47.93      1.35 o 
   4   2   4       10.64       10.49      0.57 o 
   5   2   4      173.20      155.79      2.44 o 
   6   2   4       43.48       43.57      0.95 o 
   7   2   4        1.00        0.83      0.23 o 
  -5   3   4        3.28        3.81      0.34 o 
  -4   3   4        0.30        0.06      0.23 o 
  -3   3   4        0.28        1.03      0.20 o 
  -2   3   4        0.96        0.00      0.17 o 
  -1   3   4       33.43       26.44      1.26 o 
   0   3   4      103.44      105.32      1.50 o 
   1   3   4      264.65      248.06      3.09 o 
   2   3   4       12.22       17.93      0.80 o 
   3   3   4        5.98        6.53      0.34 o 
   4   3   4       23.26       24.81      1.20 o 
   5   3   4        3.10        2.66      0.20 o 
   6   3   4        1.05        0.80      0.20 o 
   7   3   4        2.89        3.55      0.23 o 
   8   3   4        0.12       -0.23      0.26 o 
  -4   4   4        3.12        3.67      0.32 o 
  -3   4   4        0.42        0.17      0.23 o 
  -2   4   4        0.78        0.63      0.20 o 
  -1   4   4        3.26        4.04      0.23 o 
   0   4   4       17.18       16.60      0.58 o 
   1   4   4       37.92       45.58      1.63 o 
   2   4   4       62.02       68.27      1.95 o 
   3   4   4       23.67       25.81      1.26 o 
   4   4   4       14.83       14.09      0.74 o 
   5   4   4        2.16        2.66      0.20 o 
   6   4   4        0.15       -0.17      0.20 o 
   7   4   4        0.07        0.09      0.23 o 
   8   4   4        2.95        2.61      0.32 o 
  -3   5   4        2.08        2.12      0.29 o 
  -2   5   4       12.41       13.12      0.54 o 
  -1   5   4       15.30       17.96      0.80 o 
   0   5   4        2.40        3.66      0.20 o 
   1   5   4       35.68       41.34      1.60 o 
   2   5   4        5.31        5.50      0.32 o 
   3   5   4       20.86       22.29      1.06 o 
   4   5   4       16.10       16.64      0.89 o 
   5   5   4        3.53        4.07      0.23 o 
   6   5   4        9.72        8.68      0.46 o 
   7   5   4        0.24        0.34      0.23 o 
   8   5   4        3.02        2.72      0.32 o 
  -2   6   4        9.30        9.77      0.46 o 
  -1   6   4       31.11       27.30      0.60 o 
   0   6   4        2.66        3.36      0.20 o 
   1   6   4        9.81        8.94      0.43 o 
   2   6   4        3.72        2.64      0.26 o 
   3   6   4       27.28       25.47      0.95 o 
   4   6   4        1.44        1.52      0.20 o 
   5   6   4        4.62        4.56      0.26 o 
   6   6   4       10.00       10.23      0.40 o 
   7   6   4        0.01       -0.06      0.23 o 
  -1   7   4        0.67        1.43      0.29 o 
   0   7   4        0.62        0.53      0.18 o 
   1   7   4        5.60        5.99      0.34 o 
   2   7   4       12.46       12.86      0.52 o 
   3   7   4        6.98        7.05      0.37 o 
   4   7   4        3.20        3.55      0.26 o 
   5   7   4        0.02        0.03      0.23 o 
   6   7   4        4.27        4.78      0.32 o 
   7   7   4        0.02        0.03      0.26 o 
   1   8   4        0.17        0.23      0.32 o 
   2   8   4       12.95       14.64      0.46 o 
   3   8   4       18.18       20.08      0.52 o 
   4   8   4        4.29        4.56      0.34 o 
   5   8   4        0.13        0.37      0.26 o 
   6   8   4        1.42        1.20      0.29 o 
  -4  -8   5        3.19        4.38      0.40 o 
  -3  -8   5       24.20       25.55      0.63 o 
  -6  -7   5       21.97       23.32      0.52 o 
  -5  -7   5       30.58       29.39      0.57 o 
  -4  -7   5        0.91        1.58      0.29 o 
  -3  -7   5        3.92        3.78      0.32 o 
  -2  -7   5        0.09       -0.26      0.26 o 
  -1  -7   5        0.10        0.66      0.26 o 
   0  -7   5        0.07       -0.17      0.19 o 
  -7  -6   5        0.94        0.49      0.26 o 
  -6  -6   5        3.57        3.95      0.29 o 
  -5  -6   5        2.55        2.86      0.23 o 
  -4  -6   5        0.44        0.06      0.20 o 
  -3  -6   5        3.21        2.61      0.26 o 
  -2  -6   5       14.86       14.61      0.63 o 
  -1  -6   5       11.68       11.43      0.49 o 
   0  -6   5        0.01       -0.13      0.16 o 
   1  -6   5        1.38        1.46      0.26 o 
   2  -6   5        0.01       -0.29      0.29 o 
  -7  -5   5        0.12        0.06      0.23 o 
  -6  -5   5       22.59       23.26      0.54 o 
  -5  -5   5       17.39       17.36      0.66 o 
  -4  -5   5       61.25       56.35      1.35 o 
  -3  -5   5        0.01        0.20      0.20 o 
  -2  -5   5      294.23      265.65      3.32 o 
  -1  -5   5      137.18      131.41      2.21 o 
   0  -5   5        4.43        5.17      0.40 o 
   1  -5   5        1.74        1.38      0.23 o 
   2  -5   5        0.33        0.72      0.26 o 
   3  -5   5        1.99        2.46      0.34 o 
  -7  -4   5        3.19        3.47      0.26 o 
  -6  -4   5        4.65        4.64      0.26 o 
  -5  -4   5       28.37       27.10      0.92 o 
  -4  -4   5       34.83       34.26      1.35 o 
  -3  -4   5        0.02        0.23      0.20 o 
  -2  -4   5        0.43        0.66      0.17 o 
  -1  -4   5        2.95        3.35      0.17 o 
   0  -4   5        7.66        8.13      0.26 o 
   1  -4   5        6.71        8.28      0.43 o 
   2  -4   5       23.05       19.68      0.77 o 
   3  -4   5        3.81        3.41      0.34 o 
   4  -4   5        0.42        0.89      0.32 o 
  -7  -3   5        1.33        1.46      0.23 o 
  -6  -3   5        0.01        0.23      0.20 o 
  -5  -3   5        1.56        2.84      0.20 o 
  -4  -3   5        3.99        4.27      0.17 o 
  -3  -3   5        7.69        6.99      0.46 o 
  -2  -3   5        0.12        0.32      0.11 o 
  -1  -3   5        3.05        4.76      0.20 o 
   0  -3   5       12.11       12.25      0.41 o 
   1  -3   5       60.16       60.53      1.89 o 
   2  -3   5      177.71      173.89      2.78 o 
   3  -3   5       16.78       14.35      0.69 o 
   4  -3   5        4.53        5.44      0.32 o 
   5  -3   5        0.10        0.29      0.26 o 
  -7  -2   5        0.55        0.54      0.26 o 
  -6  -2   5        2.54        2.26      0.23 o 
  -5  -2   5        0.55        0.52      0.14 o 
  -4  -2   5       52.16       53.37      1.72 o 
  -3  -2   5      126.17      127.17      2.26 o 
  -2  -2   5       22.39       26.04      1.03 o 
  -1  -2   5       17.20       19.42      0.83 o 
   0  -2   5      118.01      124.32      1.70 o 
   1  -2   5       20.11       21.46      0.95 o 
   2  -2   5        0.01        0.11      0.11 o 
   3  -2   5       12.28       10.94      0.54 o 
   4  -2   5        2.49        2.55      0.23 o 
   5  -2   5        0.80        0.52      0.26 o 
  -7  -1   5        1.14        1.17      0.29 o 
  -6  -1   5        2.79        2.29      0.23 o 
  -5  -1   5        3.52        3.50      0.20 o 
  -4  -1   5        0.00       -0.14      0.14 o 
  -3  -1   5       50.94       51.51      1.46 o 
  -2  -1   5      137.65      144.70      2.01 o 
  -1  -1   5       75.01       88.78      1.40 o 
   0  -1   5      144.29      156.62      1.33 o 
   1  -1   5      172.72      172.66      2.23 o 
   2  -1   5       10.60        7.45      0.32 o 
   3  -1   5      409.21      403.42      4.87 o 
   4  -1   5       85.58       82.68      1.78 o 
   5  -1   5       24.71       22.26      0.66 o 
   6  -1   5        8.79        8.25      0.40 o 
  -7   0   5        0.40        0.66      0.29 o 
  -6   0   5        4.09        3.87      0.29 o 
  -5   0   5        0.31        0.17      0.20 o 
  -4   0   5        8.90        8.19      0.43 o 
  -3   0   5       93.32       89.87      2.06 o 
  -2   0   5       90.01       82.08      1.58 o 
  -1   0   5     1581.23     1406.00     26.53 o 
   0   0   5       11.22       -1.19      1.19 o 
   1   0   5      495.37      494.67      3.18 o 
   2   0   5      216.51      239.24      2.75 o 
   3   0   5      562.61      568.87      5.13 o 
   4   0   5      184.30      172.63      3.01 o 
   5   0   5        2.74        2.23      0.23 o 
   6   0   5        0.46        0.23      0.23 o 
   7   0   5        0.01        0.09      0.26 o 
  -6   1   5        3.59        4.58      0.37 o 
  -5   1   5        7.88        7.76      0.40 o 
  -4   1   5       24.37       22.03      1.06 o 
  -3   1   5       28.12       26.81      1.29 o 
  -2   1   5       25.69       25.64      1.09 o 
  -1   1   5       27.63       25.78      0.89 o 
   0   1   5        1.28        1.01      0.06 o 
   1   1   5       95.55      100.56      1.40 o 
   2   1   5      179.19      204.58      2.29 o 
   3   1   5      178.49      172.63      2.52 o 
   4   1   5        0.21        0.34      0.14 o 
   5   1   5        1.71        1.26      0.20 o 
   6   1   5        6.35        6.88      0.34 o 
   7   1   5        0.42        0.20      0.23 o 
  -6   2   5        2.04        2.12      0.34 o 
  -5   2   5        0.11        0.29      0.23 o 
  -4   2   5        0.24        0.11      0.20 o 
  -3   2   5       11.82        9.88      0.52 o 
  -1   2   5        2.98        2.32      0.14 o 
   0   2   5        4.62        4.98      0.24 o 
   1   2   5       22.60       26.99      0.89 o 
   2   2   5        1.03        2.52      0.11 o 
   3   2   5        4.37        5.36      0.29 o 
   4   2   5       29.55       29.36      1.32 o 
   5   2   5        3.45        2.69      0.23 o 
   6   2   5        0.38        0.77      0.20 o 
   7   2   5        0.87        0.66      0.23 o 
  -5   3   5        0.06       -0.23      0.29 o 
  -4   3   5        0.00        0.11      0.20 o 
  -3   3   5        6.29        7.25      0.37 o 
  -2   3   5        3.03        1.52      0.17 o 
  -1   3   5       66.99       78.44      2.09 o 
   0   3   5       98.73       98.02      1.48 o 
   1   3   5      357.58      389.10      3.92 o 
   2   3   5        3.52       10.17      0.46 o 
   3   3   5      141.87      138.17      2.64 o 
   4   3   5      422.30      434.48      4.98 o 
   5   3   5        8.24        8.88      0.40 o 
   6   3   5       10.77        9.63      0.49 o 
   7   3   5        0.54        0.63      0.20 o 
   8   3   5        0.15       -0.09      0.23 o 
  -4   4   5        0.99        0.89      0.29 o 
  -3   4   5        0.56        0.00      0.23 o 
  -2   4   5        1.44        1.26      0.23 o 
  -1   4   5        9.63       12.35      0.72 o 
   0   4   5        0.89        1.07      0.12 o 
   1   4   5       18.89       22.29      1.03 o 
   2   4   5        5.59        5.50      0.29 o 
   3   4   5       28.74       31.00      1.43 o 
   4   4   5       14.16       14.38      0.63 o 
   5   4   5       20.00       19.45      0.97 o 
   6   4   5       11.80       12.40      0.60 o 
   7   4   5        0.11        0.29      0.23 o 
   8   4   5        6.06        6.04      0.34 o 
  -3   5   5        0.51        0.23      0.29 o 
  -2   5   5        0.57        0.69      0.26 o 
  -1   5   5       13.74       12.18      0.57 o 
   0   5   5       52.25       55.94      1.07 o 
   1   5   5       61.44       61.88      1.86 o 
   2   5   5       24.74       20.91      1.03 o 
   3   5   5        3.22        2.23      0.20 o 
   4   5   5        5.15        4.24      0.23 o 
   5   5   5        0.00       -0.03      0.17 o 
   6   5   5       12.04       13.09      0.54 o 
   7   5   5        0.01       -0.23      0.23 o 
   8   5   5        4.89        5.56      0.34 o 
  -2   6   5        0.99        0.69      0.32 o 
  -1   6   5        0.31        0.06      0.32 o 
   0   6   5        4.18        3.68      0.20 o 
   1   6   5        6.86        6.47      0.32 o 
   2   6   5        0.01        0.20      0.20 o 
   3   6   5        0.07        1.17      0.20 o 
   4   6   5        1.37        1.17      0.20 o 
   5   6   5        2.12        2.46      0.23 o 
   6   6   5        4.79        4.81      0.29 o 
   7   6   5        0.21        0.34      0.23 o 
  -1   7   5        0.00       -0.14      0.29 o 
   0   7   5        0.03        0.44      0.21 o 
   1   7   5        2.32        2.32      0.29 o 
   2   7   5        1.59        1.60      0.26 o 
   3   7   5        0.48        0.34      0.23 o 
   4   7   5        3.17        2.55      0.26 o 
   5   7   5        0.01       -0.11      0.26 o 
   6   7   5        4.17        4.07      0.32 o 
   7   7   5        0.10        0.57      0.26 o 
   1   8   5        3.79        4.41      0.37 o 
   2   8   5        2.90        2.86      0.34 o 
   3   8   5        1.91        1.95      0.32 o 
   4   8   5        0.28        0.00      0.29 o 
   5   8   5        0.10        0.23      0.26 o 
   6   8   5        0.06        0.34      0.26 o 
  -6  -7   6        0.47        0.69      0.29 o 
  -5  -7   6        6.04        7.71      0.40 o 
  -4  -7   6       33.66       31.57      0.60 o 
  -3  -7   6       18.99       17.27      0.46 o 
  -2  -7   6        4.54        4.33      0.34 o 
  -1  -7   6        4.17        4.98      0.34 o 
   0  -7   6        1.54        1.95      0.21 o 
  -7  -6   6        0.01        0.23      0.23 o 
  -6  -6   6        0.75        0.63      0.23 o 
  -5  -6   6        7.39        6.73      0.34 o 
  -4  -6   6        0.92        1.35      0.23 o 
  -3  -6   6        6.90        5.27      0.34 o 
  -2  -6   6        0.38        0.54      0.20 o 
  -1  -6   6        2.84        2.44      0.26 o 
   0  -6   6        0.64        0.47      0.29 o 
   1  -6   6        0.02        0.06      0.26 o 
  -7  -5   6        0.13        0.00      0.23 o 
  -6  -5   6        1.80        1.20      0.23 o 
  -5  -5   6        0.02        0.43      0.20 o 
  -4  -5   6        0.29        0.54      0.20 o 
  -3  -5   6       63.90       60.48      1.52 o 
  -2  -5   6       44.68       40.25      1.32 o 
  -1  -5   6       16.00       14.64      0.72 o 
   0  -5   6       18.49       17.13      0.82 o 
   1  -5   6        2.97        2.49      0.26 o 
   2  -5   6        0.29        0.06      0.26 o 
   3  -5   6        1.25        1.83      0.32 o 
  -7  -4   6        6.25        7.28      0.32 o 
  -6  -4   6        0.04       -0.06      0.20 o 
  -5  -4   6       21.26       19.65      0.80 o 
  -4  -4   6      217.14      218.61      2.92 o 
  -3  -4   6      961.93      967.74      7.08 o 
  -2  -4   6       90.94       90.33      2.38 o 
  -1  -4   6        5.24        6.50      0.26 o 
   0  -4   6        5.70        5.60      0.23 o 
   1  -4   6        0.51        0.17      0.20 o 
   2  -4   6        0.01       -0.17      0.23 o 
   3  -4   6        5.49        3.78      0.32 o 
   4  -4   6        2.94        2.35      0.32 o 
  -7  -3   6        1.05        0.60      0.23 o 
  -6  -3   6       23.68       22.63      0.60 o 
  -5  -3   6        2.01        2.64      0.20 o 
  -4  -3   6       28.71       28.05      1.26 o 
  -3  -3   6       56.53       62.54      1.86 o 
  -2  -3   6       15.60       19.60      0.95 o 
  -1  -3   6        4.45        3.78      0.14 o 
   0  -3   6        2.19        3.13      0.17 o 
   1  -3   6       13.77       14.90      0.66 o 
   2  -3   6       18.66       19.45      0.97 o 
   3  -3   6        0.69        0.49      0.23 o 
   4  -3   6        4.65        4.61      0.29 o 
   5  -3   6        0.26        0.17      0.29 o 
  -7  -2   6        2.74        3.41      0.26 o 
  -6  -2   6        0.58        0.80      0.20 o 
  -5  -2   6        2.39        2.46      0.17 o 
  -4  -2   6       53.45       47.27      1.63 o 
  -3  -2   6        4.25        6.50      0.26 o 
  -2  -2   6      168.17      180.83      2.58 o 
  -1  -2   6        0.00        0.09      0.09 o 
   0  -2   6        4.33        5.89      0.22 o 
   1  -2   6        1.02        2.09      0.11 o 
   2  -2   6       17.64       18.45      0.95 o 
   3  -2   6        0.04        0.43      0.17 o 
   4  -2   6       12.56       12.06      0.57 o 
   5  -2   6        1.73        1.83      0.26 o 
  -7  -1   6        0.00        0.09      0.23 o 
  -6  -1   6        2.21        3.35      0.26 o 
  -5  -1   6        5.52        5.24      0.29 o 
  -4  -1   6       26.54       25.78      1.20 o 
  -3  -1   6       34.32       30.34      1.20 o 
  -2  -1   6     1241.50     1209.36     31.48 o 
  -1  -1   6     1760.98     1653.72     32.49 o 
   0  -1   6       29.32       31.25      0.64 o 
   1  -1   6        0.01        0.29      0.09 o 
   2  -1   6       70.45       74.51      1.83 o 
   3  -1   6        0.19       -0.20      0.20 o 
   4  -1   6       11.35       10.14      0.49 o 
   5  -1   6       29.90       26.16      0.66 o 
   6  -1   6        0.41       -0.06      0.29 o 
  -7   0   6        0.47        0.86      0.26 o 
  -6   0   6        7.04        7.13      0.34 o 
  -5   0   6        2.32        2.15      0.20 o 
  -4   0   6        0.73        1.06      0.17 o 
  -3   0   6       95.68       97.06      2.15 o 
  -2   0   6        0.45        0.46      0.09 o 
  -1   0   6      140.16      146.56      1.83 o 
   0   0   6      432.34      440.37     10.49 o 
   1   0   6      273.39      309.31      2.69 o 
   2   0   6     1137.26     1162.17     31.54 o 
   3   0   6       43.11       40.42      1.55 o 
   4   0   6      306.26      281.50      3.64 o 
   5   0   6       16.38       14.95      0.69 o 
   6   0   6        1.74        1.98      0.26 o 
   7   0   6        0.01        0.00      0.26 o 
  -6   1   6        2.79        2.69      0.32 o 
  -5   1   6        3.69        4.90      0.29 o 
  -4   1   6        0.10        0.06      0.17 o 
  -3   1   6        4.09        5.01      0.26 o 
  -2   1   6       10.15        9.48      0.37 o 
  -1   1   6      163.74      164.47      2.15 o 
   0   1   6       37.18       30.70      0.59 o 
   1   1   6      950.09      964.13     23.75 o 
   2   1   6     2082.00     1876.09     36.50 o 
   3   1   6      134.52      143.67      2.41 o 
   4   1   6       76.54       70.25      2.03 o 
   5   1   6        4.99        4.81      0.26 o 
   6   1   6        6.69        8.71      0.40 o 
   7   1   6        0.13       -0.23      0.23 o 
  -6   2   6        7.14        9.11      0.46 o 
  -5   2   6        4.96        5.39      0.32 o 
  -4   2   6        0.54        0.86      0.20 o 
  -3   2   6       18.45       17.48      0.89 o 
  -2   2   6        5.61        5.10      0.26 o 
   0   2   6        8.11       16.97      1.53 o 
   1   2   6      343.18      395.98      3.32 o 
   2   2   6       19.07       16.44      0.74 o 
   3   2   6        3.23        2.06      0.11 o 
   4   2   6      100.69       98.84      2.29 o 
   5   2   6       70.77       69.27      1.58 o 
   6   2   6        7.74        6.56      0.32 o 
   7   2   6        2.07        1.58      0.23 o 
  -5   3   6        0.55        0.92      0.29 o 
  -4   3   6        0.08       -0.11      0.23 o 
  -3   3   6        0.62        1.20      0.20 o 
  -2   3   6        0.08        0.20      0.17 o 
  -1   3   6        2.73        3.35      0.20 o 
   0   3   6        7.59        9.48      0.32 o 
   1   3   6      114.56      115.71      2.21 o 
   2   3   6       80.71       89.04      1.95 o 
   3   3   6      149.80      158.37      2.78 o 
   4   3   6       37.19       42.43      1.75 o 
   5   3   6      171.88      173.58      2.49 o 
   6   3   6      107.06      105.22      1.32 o 
   7   3   6        0.25       -0.14      0.20 o 
  -4   4   6        2.66        2.38      0.32 o 
  -3   4   6        3.31        2.78      0.26 o 
  -2   4   6        4.21        2.09      0.23 o 
  -1   4   6       83.68       75.95      1.98 o 
   0   4   6        3.65        4.47      0.14 o 
   1   4   6       53.27       60.76      1.86 o 
   2   4   6       98.55      105.86      2.41 o 
   3   4   6      336.38      345.41      4.44 o 
   4   4   6        2.49        3.81      0.26 o 
   5   4   6       10.71       10.54      0.52 o 
   6   4   6        0.00       -0.20      0.20 o 
   7   4   6        0.36        0.34      0.20 o 
   8   4   6        0.03        0.49      0.26 o 
  -3   5   6        0.70        0.77      0.29 o 
  -2   5   6        0.83        0.95      0.26 o 
  -1   5   6        0.78        0.40      0.23 o 
   0   5   6        0.71        1.00      0.16 o 
   1   5   6        0.30        0.49      0.20 o 
   2   5   6       17.67       16.47      0.89 o 
   3   5   6       24.94       24.47      1.20 o 
   4   5   6        1.58        2.01      0.20 o 
   5   5   6        0.02        0.20      0.20 o 
   6   5   6        0.09        0.32      0.20 o 
   7   5   6        0.96        0.95      0.26 o 
  -2   6   6        4.46        4.30      0.37 o 
  -1   6   6        8.69       10.17      0.40 o 
   0   6   6        0.68        0.83      0.26 o 
   1   6   6        0.25        0.54      0.23 o 
   2   6   6        3.24        4.04      0.26 o 
   3   6   6       15.88       16.42      0.74 o 
   4   6   6       20.69       19.14      0.80 o 
   5   6   6       14.88       14.75      0.60 o 
   6   6   6        0.41        1.12      0.26 o 
   7   6   6        0.00        0.26      0.23 o 
  -1   7   6        2.92        3.24      0.34 o 
   0   7   6        0.72        1.16      0.20 o 
   1   7   6        1.06        0.26      0.26 o 
   2   7   6        0.52        0.54      0.26 o 
   3   7   6        0.37        0.77      0.23 o 
   4   7   6        2.86        2.72      0.26 o 
   5   7   6        0.16        0.20      0.23 o 
   6   7   6        3.80        3.87      0.32 o 
   7   7   6        0.22        0.14      0.26 o 
   1   8   6        0.24        0.37      0.29 o 
   2   8   6        1.09        0.95      0.32 o 
   3   8   6        0.85        1.03      0.29 o 
   4   8   6        1.62        1.98      0.29 o 
   5   8   6        0.12        0.46      0.29 o 
   6   8   6        2.39        2.09      0.29 o 
  -6  -7   7        3.06        4.33      0.32 o 
  -5  -7   7       34.29       39.05      0.66 o 
  -4  -7   7        7.20        7.79      0.37 o 
  -3  -7   7        5.46        4.96      0.37 o 
  -2  -7   7        2.02        1.38      0.29 o 
  -1  -7   7        0.20        0.03      0.29 o 
  -7  -6   7        0.47        0.11      0.26 o 
  -6  -6   7        5.93        5.99      0.32 o 
  -5  -6   7       40.17       38.85      0.63 o 
  -4  -6   7       24.58       24.35      0.63 o 
  -3  -6   7        0.28        0.54      0.23 o 
  -2  -6   7        1.01        0.63      0.23 o 
  -1  -6   7        1.79        1.58      0.26 o 
   0  -6   7        0.36        0.23      0.16 o 
   1  -6   7        0.08        0.06      0.26 o 
  -7  -5   7        1.31        1.49      0.23 o 
  -6  -5   7        0.41        0.43      0.23 o 
  -5  -5   7        0.01        0.26      0.17 o 
  -4  -5   7        0.22        0.00      0.17 o 
  -3  -5   7       14.62       15.04      0.74 o 
  -2  -5   7       40.88       42.11      1.26 o 
  -1  -5   7       46.37       45.78      1.17 o 
   0  -5   7       12.99       13.17      0.44 o 
   1  -5   7        0.66        0.60      0.23 o 
   2  -5   7        1.55        1.89      0.26 o 
   3  -5   7        0.00       -0.03      0.29 o 
  -7  -4   7        2.74        3.09      0.26 o 
  -6  -4   7        2.57        2.72      0.23 o 
  -5  -4   7        1.82        1.80      0.20 o 
  -4  -4   7      221.00      215.06      2.72 o 
  -3  -4   7      133.99      134.16      2.61 o 
  -2  -4   7      230.00      228.24      3.50 o 
  -1  -4   7      145.87      139.23      2.69 o 
   0  -4   7        0.22        0.43      0.34 o 
   1  -4   7        8.75        9.08      0.43 o 
   2  -4   7        7.54        6.76      0.34 o 
   3  -4   7        3.12        2.66      0.29 o 
   4  -4   7        0.91        0.89      0.32 o 
  -7  -3   7        0.55        0.52      0.23 o 
  -6  -3   7        0.01        0.09      0.20 o 
  -5  -3   7      102.91       90.70      1.60 o 
  -4  -3   7      205.23      198.68      2.95 o 
  -3  -3   7       29.49       29.34      1.32 o 
  -2  -3   7       22.88       22.26      1.09 o 
   0  -3   7        6.60        5.59      0.27 o 
   1  -3   7       17.08       14.95      0.74 o 
   2  -3   7       11.48       11.26      0.54 o 
   3  -3   7        2.06        1.92      0.23 o 
   4  -3   7        0.01        0.26      0.23 o 
   5  -3   7        0.12        0.43      0.26 o 
  -7  -2   7        0.86        0.95      0.23 o 
  -6  -2   7        5.63        4.64      0.26 o 
  -5  -2   7       30.01       31.77      0.97 o 
  -4  -2   7       33.19       34.84      1.38 o 
  -3  -2   7        1.02        1.80      0.14 o 
  -2  -2   7        9.28        6.90      0.34 o 
  -1  -2   7      115.25      146.39      2.26 o 
   0  -2   7        6.00        4.58      0.26 o 
   1  -2   7        0.30        0.09      0.11 o 
   2  -2   7      101.97       92.88      2.41 o 
   3  -2   7       27.46       26.64      1.06 o 
   4  -2   7        4.69        4.76      0.26 o 
   5  -2   7        0.43        0.29      0.23 o 
  -7  -1   7        0.01       -0.09      0.23 o 
  -6  -1   7        0.08       -0.20      0.20 o 
  -5  -1   7        1.85        2.01      0.20 o 
  -4  -1   7        5.29        4.81      0.23 o 
  -3  -1   7       10.96       10.74      0.57 o 
  -2  -1   7       18.89       13.78      0.66 o 
  -1  -1   7      695.07      747.09     23.55 o 
   0  -1   7      411.06      455.67      3.15 o 
   1  -1   7        7.72        7.10      0.37 o 
   2  -1   7       82.90       81.93      2.01 o 
   3  -1   7        0.76        0.34      0.14 o 
   4  -1   7        2.51        2.95      0.23 o 
   5  -1   7        0.40        0.40      0.23 o 
   6  -1   7        0.25       -0.20      0.26 o 
  -7   0   7        0.30        1.00      0.29 o 
  -6   0   7        0.29        0.29      0.23 o 
  -5   0   7        0.67        0.92      0.20 o 
  -4   0   7       96.21       94.28      2.06 o 
  -3   0   7      626.76      617.48      5.47 o 
  -2   0   7       27.45       25.53      1.06 o 
  -1   0   7      413.71      432.62      3.38 o 
   0   0   7      126.96      123.26      2.29 o 
   1   0   7       29.11       29.08      0.92 o 
   2   0   7        0.08       -0.14      0.14 o 
   3   0   7      335.83      337.56      4.13 o 
   4   0   7      219.96      213.49      3.04 o 
   5   0   7        0.00       -0.20      0.20 o 
   6   0   7        1.33        1.66      0.26 o 
  -6   1   7        2.95        3.07      0.32 o 
  -5   1   7        0.25        0.63      0.23 o 
  -4   1   7       18.74       20.88      0.89 o 
  -3   1   7       10.37        9.68      0.57 o 
  -2   1   7        8.36       10.49      0.43 o 
  -1   1   7      216.44      215.49      2.58 o 
   0   1   7        0.47        0.99      0.16 o 
   1   1   7      497.19      509.62      3.55 o 
   2   1   7      166.97      181.29      2.44 o 
   3   1   7      337.90      331.98      3.72 o 
   4   1   7       30.29       31.57      1.40 o 
   5   1   7        0.80        0.66      0.17 o 
   6   1   7        1.63        1.75      0.23 o 
   7   1   7        1.40        1.35      0.26 o 
  -6   2   7        1.01        1.49      0.34 o 
  -5   2   7        1.78        1.52      0.29 o 
  -4   2   7        5.81        5.07      0.26 o 
  -3   2   7        0.75        0.11      0.17 o 
  -2   2   7       38.06       39.65      1.58 o 
   0   2   7        6.40        4.91      0.29 o 
   1   2   7       15.34       18.19      0.77 o 
   2   2   7       33.52       44.69      1.29 o 
   3   2   7       84.42       91.76      1.98 o 
   4   2   7       28.47       27.27      1.29 o 
   5   2   7       16.93       17.68      0.80 o 
   6   2   7        3.19        3.72      0.23 o 
   7   2   7        0.00        0.11      0.23 o 
  -5   3   7        0.28        0.69      0.29 o 
  -4   3   7        0.38        0.83      0.23 o 
  -3   3   7        0.03        0.00      0.20 o 
  -2   3   7        1.41        0.89      0.20 o 
  -1   3   7       35.38       33.66      1.46 o 
   0   3   7       17.15       26.34      0.80 o 
   1   3   7        0.00       -0.09      0.11 o 
   2   3   7       38.46       43.98      1.43 o 
   3   3   7      210.42      201.74      3.18 o 
   4   3   7      109.06      107.17      2.58 o 
   5   3   7       33.68       35.90      1.20 o 
   6   3   7        2.32        2.35      0.26 o 
   7   3   7        0.67        0.26      0.20 o 
  -4   4   7        0.03       -0.14      0.29 o 
  -3   4   7        1.22        1.00      0.26 o 
  -2   4   7        0.05        0.17      0.20 o 
  -1   4   7        4.39        4.15      0.23 o 
   0   4   7        1.95        3.38      0.21 o 
   1   4   7        0.26        0.92      0.14 o 
   2   4   7       80.27       77.46      2.09 o 
   3   4   7      106.10      107.09      2.69 o 
   4   4   7      815.31      810.06      6.33 o 
   5   4   7       97.09      105.14      1.83 o 
   6   4   7       11.61       11.26      0.52 o 
   7   4   7        0.16        0.23      0.23 o 
  -3   5   7        1.10        1.15      0.32 o 
  -2   5   7        0.07        0.29      0.26 o 
  -1   5   7        6.32        8.11      0.34 o 
   0   5   7        0.01        0.00      0.14 o 
   1   5   7       75.05       77.89      1.95 o 
   2   5   7       52.58       51.22      1.72 o 
   3   5   7       10.35       11.69      0.52 o 
   4   5   7       30.60       29.77      1.15 o 
   5   5   7        2.36        2.29      0.23 o 
   6   5   7        1.55        1.20      0.23 o 
   7   5   7        0.45        0.54      0.23 o 
  -2   6   7        0.35        0.29      0.29 o 
  -1   6   7        0.64        0.40      0.26 o 
   0   6   7        0.24        0.13      0.16 o 
   1   6   7        2.20        1.40      0.26 o 
   2   6   7        0.02        0.32      0.20 o 
   3   6   7        4.02        3.41      0.23 o 
   4   6   7        5.14        4.67      0.29 o 
   5   6   7       26.64       25.04      0.72 o 
   6   6   7        1.84        1.75      0.26 o 
   7   6   7        0.26        0.52      0.26 o 
  -1   7   7        0.00        0.14      0.29 o 
   0   7   7        0.82        0.90      0.20 o 
   1   7   7        5.83        7.05      0.34 o 
   2   7   7        2.93        3.15      0.29 o 
   3   7   7        0.17        0.20      0.23 o 
   4   7   7        5.63        6.53      0.34 o 
   5   7   7       26.93       26.87      0.54 o 
   6   7   7       15.34       16.33      0.46 o 
   7   7   7        1.42        1.38      0.29 o 
   1   8   7        0.36       -0.03      0.29 o 
   2   8   7        0.06       -0.29      0.29 o 
   3   8   7        0.14        0.57      0.29 o 
   4   8   7        3.71        4.24      0.34 o 
   5   8   7        5.02        4.84      0.37 o 
   6   8   7        0.00        0.34      0.26 o 
  -5  -7   8        0.19        0.49      0.26 o 
  -4  -7   8       15.83       15.67      0.46 o 
  -3  -7   8       19.05       19.97      0.52 o 
  -2  -7   8        1.54        1.69      0.29 o 
  -1  -7   8        0.93        0.69      0.29 o 
  -6  -6   8        2.31        3.38      0.29 o 
  -5  -6   8        0.22        0.23      0.26 o 
  -4  -6   8        0.46       -0.23      0.23 o 
  -3  -6   8        1.60        2.58      0.26 o 
  -2  -6   8        2.14        2.09      0.26 o 
  -1  -6   8        1.06        1.38      0.26 o 
   0  -6   8        2.28        2.80      0.42 o 
   1  -6   8        0.39        0.74      0.29 o 
  -7  -5   8        0.02        0.49      0.23 o 
  -6  -5   8        0.10        0.14      0.20 o 
  -5  -5   8        2.26        1.46      0.23 o 
  -4  -5   8        0.36        0.66      0.20 o 
  -3  -5   8       18.70       16.70      0.69 o 
  -2  -5   8       10.88       12.40      0.54 o 
  -1  -5   8        0.00       -0.11      0.20 o 
   0  -5   8        0.02        0.09      0.16 o 
   1  -5   8        0.04       -0.09      0.23 o 
   2  -5   8        0.03       -0.26      0.26 o 
  -7  -4   8        0.17        0.06      0.23 o 
  -6  -4   8        2.11        2.06      0.23 o 
  -5  -4   8        5.92        6.79      0.29 o 
  -4  -4   8       16.39       18.02      0.89 o 
  -3  -4   8      167.76      175.93      2.69 o 
  -2  -4   8      255.77      264.57      3.50 o 
  -1  -4   8        5.90        6.53      0.29 o 
   0  -4   8       22.28       21.58      0.73 o 
   1  -4   8        3.76        3.52      0.26 o 
   2  -4   8        9.27        9.45      0.43 o 
   3  -4   8        0.31        0.37      0.23 o 
  -7  -3   8        1.66        1.69      0.23 o 
  -6  -3   8        3.19        2.84      0.23 o 
  -5  -3   8      154.28      142.32      1.86 o 
  -4  -3   8        1.63        1.98      0.23 o 
  -3  -3   8      864.76      848.79      6.85 o 
  -2  -3   8      208.81      211.45      3.38 o 
  -1  -3   8       43.37       47.27      1.58 o 
   0  -3   8        4.44        4.67      0.18 o 
   1  -3   8        2.43        2.69      0.20 o 
   2  -3   8        2.85        2.38      0.23 o 
   3  -3   8        0.24        0.52      0.20 o 
   4  -3   8        0.62        0.52      0.26 o 
  -7  -2   8        0.04       -0.17      0.20 o 
  -6  -2   8       18.71       17.30      0.49 o 
  -5  -2   8       44.96       45.81      1.12 o 
  -4  -2   8       13.35       11.75      0.54 o 
  -3  -2   8        0.07        0.86      0.11 o 
  -2  -2   8        0.08        0.14      0.09 o 
  -1  -2   8       15.48       18.05      0.89 o 
   0  -2   8       22.33       23.50      0.75 o 
   1  -2   8        0.10       -0.11      0.11 o 
   2  -2   8        0.51        0.66      0.17 o 
   3  -2   8        3.98        3.50      0.23 o 
   4  -2   8        0.67        0.43      0.23 o 
   5  -2   8        0.06        0.11      0.23 o 
  -7  -1   8        0.16        0.14      0.23 o 
  -6  -1   8        3.95        3.87      0.26 o 
  -5  -1   8        6.40        5.93      0.26 o 
  -4  -1   8        9.18        8.51      0.40 o 
  -3  -1   8       25.50       30.05      1.23 o 
  -2  -1   8      790.73      845.90      5.56 o 
  -1  -1   8      541.61      620.89      4.35 o 
   0  -1   8       44.87       54.65      0.95 o 
   1  -1   8       18.33       27.82      1.03 o 
   2  -1   8       71.47       66.12      1.89 o 
   3  -1   8       30.28       31.20      1.26 o 
   4  -1   8        6.78        6.79      0.34 o 
   5  -1   8        1.49        1.29      0.23 o 
   6  -1   8        1.06        1.46      0.29 o 
  -6   0   8        2.95        3.64      0.29 o 
  -5   0   8        2.61        2.64      0.23 o 
  -4   0   8       18.05       20.66      0.97 o 
  -3   0   8        9.03        9.94      0.49 o 
  -2   0   8      726.95      761.15      5.36 o 
  -1   0   8     1905.51     1836.18     37.16 o 
   0   0   8        0.86       -0.19      0.19 o 
   1   0   8        3.56        2.81      0.17 o 
   2   0   8      128.29      147.85      2.44 o 
   3   0   8        0.20        0.06      0.14 o 
   4   0   8       10.18        9.63      0.49 o 
   5   0   8        9.16        7.13      0.37 o 
   6   0   8        0.41        0.14      0.23 o 
  -6   1   8        0.06        0.03      0.29 o 
  -5   1   8        9.80        9.48      0.46 o 
  -4   1   8       21.85       24.24      0.95 o 
  -3   1   8       31.08       30.85      1.52 o 
  -2   1   8       20.07       19.08      1.09 o 
  -1   1   8       79.60       85.92      1.72 o 
   0   1   8       29.94       30.78      0.67 o 
   1   1   8      102.21      136.16      2.01 o 
   2   1   8     1607.60     1574.91     37.59 o 
   3   1   8       83.28       88.06      2.09 o 
   4   1   8      106.76       87.72      2.03 o 
   5   1   8        4.09        4.41      0.23 o 
   6   1   8        4.00        4.81      0.29 o 
   7   1   8        0.00        0.40      0.23 o 
  -5   2   8        0.57        0.69      0.26 o 
  -4   2   8        0.03        0.17      0.20 o 
  -3   2   8        1.14        1.23      0.20 o 
  -2   2   8       14.52       15.73      0.74 o 
  -1   2   8        5.67        6.25      0.32 o 
   0   2   8       27.18       24.27      0.69 o 
   1   2   8       18.85       31.17      1.03 o 
   2   2   8      496.52      587.06      4.61 o 
   3   2   8      169.88      191.66      2.95 o 
   4   2   8        3.70        3.70      0.17 o 
   5   2   8        0.84        0.95      0.17 o 
   6   2   8        8.21        9.45      0.43 o 
   7   2   8        0.00        0.20      0.20 o 
  -5   3   8        0.89        0.57      0.32 o 
  -4   3   8        2.49        2.38      0.29 o 
  -3   3   8        0.25        0.03      0.20 o 
  -2   3   8       52.97       49.79      1.60 o 
  -1   3   8       60.25       65.55      2.01 o 
   0   3   8       32.04       29.85      0.88 o 
   1   3   8       32.07       33.00      1.26 o 
   2   3   8        1.10        0.72      0.11 o 
   3   3   8       26.39       24.75      1.23 o 
   4   3   8        6.45        7.71      0.40 o 
   5   3   8       36.15       37.16      1.12 o 
   6   3   8       11.87       10.97      0.46 o 
   7   3   8        5.61        5.07      0.29 o 
  -4   4   8        1.98        2.09      0.32 o 
  -3   4   8        1.47        0.74      0.26 o 
  -2   4   8        0.41        0.11      0.23 o 
  -1   4   8        0.40       -0.06      0.20 o 
   0   4   8        3.34        3.53      0.14 o 
   1   4   8        5.73        3.44      0.20 o 
   2   4   8       11.72       12.40      0.72 o 
   3   4   8      267.27      263.36      4.04 o 
   4   4   8      202.40      217.44      3.24 o 
   5   4   8        4.88        4.73      0.29 o 
   6   4   8       32.63       31.28      0.72 o 
   7   4   8        0.02        0.14      0.20 o 
  -3   5   8        2.50        2.44      0.34 o 
  -2   5   8        2.80        3.70      0.29 o 
  -1   5   8        6.70        5.84      0.29 o 
   0   5   8        4.71        6.31      0.26 o 
   1   5   8        3.05        3.18      0.23 o 
   2   5   8       56.21       51.08      1.69 o 
   3   5   8      268.89      265.14      3.41 o 
   4   5   8       27.38       29.19      1.15 o 
   5   5   8        2.51        2.66      0.23 o 
   6   5   8        5.87        5.53      0.29 o 
   7   5   8        2.88        3.04      0.29 o 
  -2   6   8        0.12        0.06      0.29 o 
  -1   6   8        0.01       -0.23      0.26 o 
   0   6   8        0.72        1.20      0.18 o 
   1   6   8        0.04        0.29      0.23 o 
   2   6   8       16.22       16.36      0.74 o 
   3   6   8       22.59       20.11      0.80 o 
   4   6   8        2.83        2.81      0.23 o 
   5   6   8        1.92        2.03      0.26 o 
   6   6   8        3.38        3.75      0.29 o 
   7   6   8        0.10       -0.03      0.26 o 
   0   7   8        0.06        0.07      0.18 o 
   1   7   8        1.02        0.77      0.29 o 
   2   7   8        1.23        1.26      0.26 o 
   3   7   8        6.98        6.10      0.34 o 
   4   7   8        7.47        7.71      0.37 o 
   5   7   8        0.81        1.09      0.32 o 
   6   7   8        5.89        5.82      0.37 o 
   7   7   8        1.44        2.32      0.29 o 
   2   8   8        0.86        0.89      0.32 o 
   3   8   8       15.04       15.24      0.49 o 
   4   8   8       30.06       30.37      0.63 o 
   5   8   8        5.86        6.19      0.40 o 
  -5  -7   9        5.65        5.59      0.34 o 
  -4  -7   9        0.61        0.60      0.26 o 
  -3  -7   9        2.83        2.92      0.32 o 
  -2  -7   9        0.10        0.14      0.26 o 
  -1  -7   9        0.29        0.11      0.29 o 
  -6  -6   9        0.52        0.43      0.23 o 
  -5  -6   9       21.11       22.57      0.49 o 
  -4  -6   9       10.20       10.97      0.37 o 
  -3  -6   9        0.11        0.09      0.23 o 
  -2  -6   9        3.42        4.01      0.29 o 
  -1  -6   9        0.48        0.60      0.23 o 
   0  -6   9        1.32        1.59      0.30 o 
   1  -6   9        0.12       -0.09      0.29 o 
  -7  -5   9        1.60        1.86      0.26 o 
  -6  -5   9        0.87        1.09      0.23 o 
  -5  -5   9        0.25        0.11      0.23 o 
  -4  -5   9        3.40        2.75      0.23 o 
  -3  -5   9        2.09        2.32      0.23 o 
  -2  -5   9        0.46        0.26      0.20 o 
  -1  -5   9        2.39        1.86      0.23 o 
   0  -5   9       17.26       17.17      1.46 o 
   1  -5   9        6.68        7.56      0.34 o 
   2  -5   9        0.23        0.40      0.26 o 
  -7  -4   9        7.86        7.71      0.34 o 
  -6  -4   9        0.50        0.32      0.20 o 
  -5  -4   9       18.66       18.36      0.63 o 
  -4  -4   9        7.78        6.96      0.37 o 
  -3  -4   9        6.12        5.47      0.23 o 
  -2  -4   9        4.07        5.24      0.26 o 
  -1  -4   9        1.64        2.72      0.20 o 
   0  -4   9       15.90       14.17      0.51 o 
   1  -4   9        0.98        1.26      0.23 o 
   2  -4   9        3.36        4.10      0.26 o 
   3  -4   9        0.08        0.52      0.23 o 
  -7  -3   9        0.92        1.12      0.23 o 
  -6  -3   9        2.12        1.66      0.23 o 
  -5  -3   9        2.98        2.72      0.23 o 
  -4  -3   9      185.67      173.24      2.46 o 
  -3  -3   9      397.59      407.66      4.47 o 
  -2  -3   9        0.00       -0.09      0.17 o 
  -1  -3   9        2.56        2.06      0.17 o 
   0  -3   9      100.65      109.74      3.31 o 
   1  -3   9        0.03        0.23      0.14 o 
   2  -3   9       38.92       39.59      1.06 o 
   3  -3   9        0.05       -0.17      0.20 o 
   4  -3   9        2.24        2.23      0.29 o 
  -7  -2   9        0.25        0.57      0.23 o 
  -6  -2   9        0.57        0.52      0.20 o 
  -5  -2   9       51.43       43.06      1.06 o 
  -4  -2   9      121.67      102.88      2.06 o 
  -3  -2   9        0.44        0.52      0.14 o 
  -2  -2   9        0.23        0.40      0.11 o 
  -1  -2   9      126.06      128.89      2.35 o 
   0  -2   9       36.94       35.96      1.52 o 
   1  -2   9        7.64        8.19      0.43 o 
   2  -2   9        0.22        0.11      0.17 o 
   3  -2   9        3.58        3.12      0.23 o 
   4  -2   9        0.00       -0.20      0.20 o 
   5  -2   9        0.31        0.23      0.23 o 
  -7  -1   9        0.03        0.14      0.23 o 
  -6  -1   9        0.27        0.37      0.20 o 
  -5  -1   9        5.74        5.36      0.26 o 
  -4  -1   9        7.19        5.41      0.37 o 
  -3  -1   9        8.32       10.54      0.60 o 
  -2  -1   9        9.45       12.20      0.60 o 
  -1  -1   9      124.50      164.27      2.38 o 
   0  -1   9       44.65       56.55      1.02 o 
   1  -1   9        8.92       11.63      0.60 o 
   2  -1   9        1.29        1.09      0.14 o 
   3  -1   9        3.69        3.50      0.20 o 
   4  -1   9        0.00        0.03      0.17 o 
   5  -1   9        2.53        2.46      0.29 o 
   6  -1   9        0.00       -0.20      0.26 o 
  -6   0   9        0.20       -0.09      0.23 o 
  -5   0   9        0.02        0.37      0.20 o 
  -4   0   9       79.78       79.64      1.72 o 
  -3   0   9      408.67      391.85      4.64 o 
  -2   0   9      218.95      229.27      3.15 o 
  -1   0   9      109.44      105.74      1.92 o 
   0   0   9      413.25      428.28      7.45 o 
   1   0   9        0.69        0.80      0.11 o 
   2   0   9      164.62      171.20      2.69 o 
   3   0   9       23.37       22.63      1.12 o 
   4   0   9       14.83       15.64      0.72 o 
   5   0   9        0.62        1.12      0.20 o 
   6   0   9        0.36        0.83      0.26 o 
  -6   1   9        1.23        1.72      0.29 o 
  -5   1   9       11.39       11.86      0.46 o 
  -4   1   9       36.23       33.78      1.03 o 
  -3   1   9      664.96      668.28      5.70 o 
  -2   1   9      362.38      392.34      4.33 o 
  -1   1   9      121.79      132.50      2.21 o 
   0   1   9        1.22        1.37      0.07 o 
   1   1   9      173.41      172.12      2.35 o 
   2   1   9        3.97        4.96      0.23 o 
   3   1   9       16.13       15.90      0.83 o 
   4   1   9       57.26       55.84      1.60 o 
   5   1   9        0.22        0.23      0.17 o 
   6   1   9        0.00        0.11      0.20 o 
   7   1   9        1.01        0.66      0.26 o 
  -5   2   9        1.91        1.78      0.29 o 
  -4   2   9        7.62        7.36      0.37 o 
  -3   2   9        5.11        4.67      0.26 o 
  -2   2   9        1.95        3.15      0.20 o 
  -1   2   9        4.10        4.27      0.23 o 
   0   2   9        7.63        7.76      0.28 o 
   1   2   9       62.12       68.41      1.60 o 
   2   2   9       56.59       54.55      1.52 o 
   3   2   9       44.96       40.85      1.46 o 
   4   2   9       44.98       39.45      1.35 o 
   5   2   9       17.12       15.67      0.72 o 
   6   2   9        1.08        1.03      0.20 o 
   7   2   9        0.29        0.63      0.23 o 
  -5   3   9        0.00        0.09      0.29 o 
  -4   3   9        2.12        1.49      0.29 o 
  -3   3   9        0.00        0.43      0.20 o 
  -2   3   9       25.99       24.95      1.12 o 
  -1   3   9       38.62       44.92      1.72 o 
   0   3   9        6.24        5.61      0.20 o 
   1   3   9        1.13        1.32      0.14 o 
   2   3   9        8.78       12.09      0.57 o 
   3   3   9       25.86       24.98      1.12 o 
   4   3   9       29.63       31.40      1.26 o 
   5   3   9       42.49       39.99      1.06 o 
   6   3   9        0.04        0.00      0.20 o 
   7   3   9        0.12        0.09      0.23 o 
  -4   4   9        0.01        0.03      0.29 o 
  -3   4   9        4.01        3.70      0.32 o 
  -2   4   9       20.88       18.85      0.74 o 
  -1   4   9       24.81       16.39      0.92 o 
   0   4   9        5.60        6.12      0.23 o 
   1   4   9        2.06        1.38      0.17 o 
   2   4   9        2.21        1.86      0.17 o 
   3   4   9       70.19       72.05      2.09 o 
   4   4   9      111.76      116.46      2.23 o 
   5   4   9       46.75       52.08      1.20 o 
   6   4   9        6.16        6.82      0.34 o 
   7   4   9        0.45        0.23      0.23 o 
  -3   5   9        1.02        0.54      0.32 o 
  -2   5   9        1.69        1.32      0.29 o 
  -1   5   9        0.15        0.34      0.23 o 
   0   5   9        1.46        2.21      0.16 o 
   1   5   9       32.89       35.44      1.20 o 
   2   5   9      172.68      167.31      2.64 o 
   3   5   9       18.52       16.01      0.89 o 
   4   5   9      173.35      169.48      2.35 o 
   5   5   9       58.87       56.18      1.12 o 
   6   5   9        7.48        8.88      0.40 o 
   7   5   9        0.73        0.40      0.26 o 
  -2   6   9        0.64        1.15      0.32 o 
  -1   6   9        0.83        1.06      0.29 o 
   0   6   9        4.16        3.87      0.20 o 
   1   6   9       14.56       16.21      0.63 o 
   2   6   9       58.18       57.93      1.17 o 
   3   6   9        5.27        4.04      0.29 o 
   4   6   9        0.90        1.03      0.23 o 
   5   6   9        4.90        4.84      0.29 o 
   6   6   9        5.15        5.44      0.32 o 
   7   6   9        0.29        0.14      0.26 o 
   0   7   9        0.01       -0.03      0.33 o 
   1   7   9        2.61        1.92      0.29 o 
   2   7   9        3.40        3.52      0.29 o 
   3   7   9        0.03        0.29      0.23 o 
   4   7   9        3.73        3.47      0.32 o 
   5   7   9       31.52       29.42      0.57 o 
   6   7   9       22.60       22.66      0.54 o 
   2   8   9        0.36        0.72      0.29 o 
   3   8   9        2.47        2.66      0.37 o 
   4   8   9        0.16        1.17      0.34 o 
   5   8   9       12.38       12.43      0.49 o 
  -5  -7  10        1.25        0.86      0.29 o 
  -4  -7  10        0.31        0.14      0.26 o 
  -3  -7  10        2.37        1.86      0.32 o 
  -2  -7  10        0.70        0.74      0.29 o 
  -6  -6  10        0.03        0.37      0.23 o 
  -5  -6  10       10.40       11.37      0.37 o 
  -4  -6  10        0.40        0.60      0.26 o 
  -3  -6  10        0.33        0.26      0.23 o 
  -2  -6  10        0.93        0.52      0.23 o 
  -1  -6  10        1.07        0.83      0.26 o 
   0  -6  10        0.50        0.66      0.18 o 
   1  -6  10        4.98        4.81      0.37 o 
  -7  -5  10        0.03       -0.06      0.26 o 
  -6  -5  10        0.63        0.89      0.23 o 
  -5  -5  10        1.14        1.35      0.23 o 
  -4  -5  10        0.39        0.32      0.20 o 
  -3  -5  10       26.80       28.42      0.80 o 
  -2  -5  10       10.37       10.00      0.43 o 
  -1  -5  10        0.24        0.09      0.23 o 
   0  -5  10        0.34        0.78      0.20 o 
   1  -5  10        6.70        7.39      0.37 o 
   2  -5  10        5.71        6.50      0.37 o 
  -7  -4  10        0.05       -0.03      0.26 o 
  -6  -4  10        0.01        0.37      0.20 o 
  -5  -4  10        0.06        0.26      0.20 o 
  -4  -4  10        2.56        2.55      0.20 o 
  -3  -4  10        0.94        1.69      0.17 o 
  -2  -4  10        3.35        2.49      0.20 o 
  -1  -4  10        4.01        2.81      0.20 o 
   0  -4  10        3.31        3.11      0.23 o 
   1  -4  10        2.85        2.58      0.26 o 
   2  -4  10        0.02        0.11      0.23 o 
   3  -4  10        0.34        0.49      0.26 o 
  -7  -3  10        0.76        0.52      0.26 o 
  -6  -3  10        0.39       -0.14      0.23 o 
  -5  -3  10        5.90        7.31      0.34 o 
  -4  -3  10        5.87        6.30      0.29 o 
  -3  -3  10        0.44        0.00      0.17 o 
  -2  -3  10       45.76       44.55      1.66 o 
  -1  -3  10       33.85       29.48      1.35 o 
   0  -3  10        9.54        9.96      0.39 o 
   1  -3  10        2.58        2.46      0.20 o 
   2  -3  10        4.25        3.78      0.26 o 
   3  -3  10        0.40        0.60      0.23 o 
   4  -3  10        0.29        0.46      0.26 o 
  -7  -2  10        0.00       -0.09      0.23 o 
  -6  -2  10        0.54        0.49      0.20 o 
  -5  -2  10      113.74      102.45      1.43 o 
  -4  -2  10       95.23       90.50      1.78 o 
  -3  -2  10       54.41       49.99      1.66 o 
  -2  -2  10        1.67        1.63      0.14 o 
  -1  -2  10      165.17      173.92      2.84 o 
   0  -2  10        5.23        4.87      0.17 o 
   1  -2  10        0.39        0.06      0.14 o 
   2  -2  10       71.31       69.04      1.72 o 
   3  -2  10        9.77       10.49      0.52 o 
   4  -2  10        0.11        0.29      0.20 o 
   5  -2  10        0.04       -0.26      0.26 o 
  -7  -1  10        0.00        0.11      0.23 o 
  -6  -1  10        0.02        0.26      0.20 o 
  -5  -1  10        3.86        3.87      0.23 o 
  -4  -1  10       25.73       25.50      1.03 o 
  -3  -1  10       80.17       79.53      2.06 o 
  -2  -1  10       19.76       16.70      0.92 o 
  -1  -1  10        0.59        1.32      0.11 o 
   0  -1  10       14.16       16.81      1.33 o 
   1  -1  10        1.57        2.86      0.14 o 
   2  -1  10       11.23       11.32      0.60 o 
   3  -1  10        2.69        2.66      0.20 o 
   4  -1  10        5.04        4.53      0.26 o 
   5  -1  10        0.10       -0.03      0.23 o 
   6  -1  10        2.87        2.69      0.32 o 
  -6   0  10        0.14        0.03      0.23 o 
  -5   0  10        0.15        0.34      0.20 o 
  -4   0  10        1.79        1.69      0.20 o 
  -3   0  10       18.74       20.11      1.03 o 
  -1   0  10      286.45      319.51      3.41 o 
   0   0  10      185.78      200.36      2.02 o 
   1   0  10      149.91      171.86      2.52 o 
   2   0  10       11.47        9.85      0.57 o 
   3   0  10       43.39       36.10      1.38 o 
   4   0  10        1.20        1.83      0.20 o 
   5   0  10        1.37        1.29      0.23 o 
   6   0  10       13.96       15.04      0.46 o 
  -6   1  10        0.55        0.43      0.26 o 
  -5   1  10        5.06        5.53      0.32 o 
  -4   1  10       37.08       37.19      1.03 o 
  -3   1  10       20.70       20.80      1.00 o 
  -2   1  10       32.64       34.18      1.49 o 
  -1   1  10      119.98      141.01      2.35 o 
   0   1  10       97.29       92.65      1.36 o 
   1   1  10       74.32       77.18      1.69 o 
   2   1  10      141.51      143.47      2.44 o 
   3   1  10       20.30       19.31      0.89 o 
   4   1  10       43.26       42.11      1.26 o 
   5   1  10        3.49        3.47      0.23 o 
   6   1  10        0.09        0.17      0.23 o 
   7   1  10        1.49        0.80      0.26 o 
  -5   2  10       11.98       11.03      0.43 o 
  -4   2  10       39.96       36.01      0.86 o 
  -3   2  10        0.06        0.37      0.20 o 
  -2   2  10       10.47       13.78      0.63 o 
  -1   2  10       60.16       59.65      1.75 o 
   0   2  10       47.47       56.72      1.10 o 
   1   2  10        1.69        3.92      0.20 o 
   2   2  10      156.27      180.00      2.78 o 
   3   2  10       43.45       46.50      1.60 o 
   4   2  10        9.72        6.39      0.32 o 
   5   2  10        0.36        0.69      0.17 o 
   6   2  10        0.05        0.06      0.20 o 
   7   2  10        7.62        7.79      0.34 o 
  -5   3  10        0.83        0.52      0.32 o 
  -4   3  10        0.47        0.23      0.26 o 
  -3   3  10        0.43        0.03      0.23 o 
  -2   3  10       23.39       24.95      1.06 o 
  -1   3  10       39.70       34.78      1.43 o 
   0   3  10       31.09       27.18      0.91 o 
   1   3  10       11.30       10.97      0.66 o 
   2   3  10        0.62        0.37      0.11 o 
   3   3  10        0.47        0.14      0.14 o 
   4   3  10        0.25        0.63      0.17 o 
   5   3  10        0.80        0.37      0.17 o 
   6   3  10        0.58        0.49      0.20 o 
   7   3  10        7.98        7.85      0.34 o 
  -4   4  10        5.23        4.81      0.37 o 
  -3   4  10       15.18       14.52      0.49 o 
  -2   4  10        2.32        2.06      0.26 o 
  -1   4  10       80.90       85.40      1.72 o 
   0   4  10       59.85       61.66      1.82 o 
   1   4  10        0.78        0.52      0.14 o 
   2   4  10       22.24       23.35      1.20 o 
   3   4  10       41.68       43.17      1.52 o 
   4   4  10        4.33        4.27      0.23 o 
   5   4  10        0.32        0.54      0.20 o 
   6   4  10        1.45        1.86      0.23 o 
   7   4  10        0.03        0.00      0.23 o 
  -3   5  10        8.62        7.19      0.43 o 
  -2   5  10        1.57        0.95      0.29 o 
  -1   5  10        3.14        2.18      0.26 o 
   0   5  10        0.49        0.31      0.15 o 
   1   5  10        9.84        8.19      0.46 o 
   2   5  10       24.32       27.13      1.09 o 
   3   5  10       55.51       60.93      1.52 o 
   4   5  10       69.01       68.58      1.46 o 
   5   5  10       10.51       10.83      0.43 o 
   6   5  10        0.14        0.17      0.23 o 
   7   5  10        1.67        2.46      0.29 o 
  -2   6  10        0.88        1.35      0.32 o 
  -1   6  10        0.32        1.00      0.29 o 
   0   6  10        0.04        0.34      0.32 o 
   1   6  10        1.48        1.26      0.26 o 
   2   6  10        7.89        7.48      0.32 o 
   3   6  10       39.84       41.51      0.95 o 
   4   6  10        0.16        0.11      0.23 o 
   5   6  10        9.19        9.51      0.43 o 
   6   6  10        1.59        1.75      0.26 o 
   7   6  10        2.33        2.23      0.29 o 
   0   7  10        0.14        0.42      0.20 o 
   1   7  10        0.19        0.20      0.26 o 
   2   7  10        0.73        0.37      0.26 o 
   3   7  10        0.14       -0.26      0.26 o 
   4   7  10        3.31        3.07      0.29 o 
   5   7  10        1.89        1.38      0.29 o 
   6   7  10        0.20        0.60      0.29 o 
   2   8  10        1.26        1.98      0.32 o 
   3   8  10       15.01       14.98      0.49 o 
   4   8  10       34.44       36.27      0.66 o 
   5   8  10       13.74       15.18      0.52 o 
  -4  -7  11        0.21       -0.26      0.26 o 
  -3  -7  11        0.00        0.52      0.26 o 
  -2  -7  11        4.87        4.87      0.37 o 
  -6  -6  11        0.08       -0.06      0.26 o 
  -5  -6  11        7.68        7.19      0.34 o 
  -4  -6  11        0.35        0.11      0.23 o 
  -3  -6  11        4.97        5.73      0.32 o 
  -2  -6  11        2.74        3.47      0.26 o 
  -1  -6  11        1.24        0.83      0.26 o 
   0  -6  11        0.16       -0.13      0.24 o 
  -6  -5  11        0.37        0.72      0.23 o 
  -5  -5  11        3.74        2.98      0.26 o 
  -4  -5  11        1.72        2.09      0.23 o 
  -3  -5  11        7.11        7.45      0.43 o 
  -2  -5  11        6.70        6.10      0.32 o 
  -1  -5  11        2.05        1.63      0.26 o 
   0  -5  11       56.58       58.03      0.62 o 
   1  -5  11        9.20       10.11      0.40 o 
   2  -5  11        3.32        3.38      0.37 o 
  -7  -4  11        4.06        4.01      0.32 o 
  -6  -4  11        0.82        0.89      0.23 o 
  -5  -4  11        7.49        8.48      0.37 o 
  -4  -4  11       10.05       10.00      0.52 o 
  -3  -4  11        2.40        2.86      0.23 o 
  -2  -4  11       10.08        9.25      0.52 o 
  -1  -4  11       12.41       12.98      0.54 o 
   0  -4  11       95.18       95.08      2.81 o 
   1  -4  11       52.70       52.37      0.95 o 
   2  -4  11        1.38        1.26      0.23 o 
   3  -4  11        0.20        0.00      0.29 o 
  -7  -3  11        9.99       10.86      0.40 o 
  -6  -3  11        1.82        2.21      0.23 o 
  -5  -3  11       11.56       13.09      0.49 o 
  -4  -3  11       14.41       13.61      0.66 o 
  -3  -3  11        6.23        4.84      0.34 o 
  -2  -3  11        0.26        0.60      0.17 o 
  -1  -3  11       44.82       42.40      1.43 o 
   0  -3  11        0.01        0.23      0.10 o 
   1  -3  11        5.11        4.58      0.32 o 
   2  -3  11        5.89        4.87      0.29 o 
   3  -3  11        2.18        2.89      0.26 o 
   4  -3  11        0.73        1.17      0.26 o 
  -7  -2  11        0.05        0.23      0.23 o 
  -6  -2  11        0.26        0.14      0.20 o 
  -5  -2  11        0.05        0.00      0.20 o 
  -4  -2  11        8.81        7.79      0.26 o 
  -3  -2  11       46.22       40.65      1.38 o 
  -2  -2  11        0.22        0.06      0.14 o 
  -1  -2  11        4.28        3.44      0.20 o 
   0  -2  11      128.88      139.77      1.97 o 
   1  -2  11        0.07        0.43      0.17 o 
   2  -2  11       66.30       56.87      1.46 o 
   3  -2  11        0.66        0.52      0.20 o 
   4  -2  11        1.94        2.09      0.26 o 
   5  -2  11        0.05       -0.26      0.26 o 
  -6  -1  11        2.28        2.38      0.26 o 
  -5  -1  11        6.50        6.79      0.32 o 
  -4  -1  11       25.99       25.96      0.95 o 
  -3  -1  11       68.41       83.60      1.98 o 
  -2  -1  11      130.06      145.16      2.66 o 
  -1  -1  11        9.50       14.93      0.69 o 
   0  -1  11        7.76       10.55      0.59 o 
   1  -1  11       59.41       57.01      1.72 o 
   2  -1  11        5.58        4.73      0.20 o 
   3  -1  11        9.06        8.82      0.40 o 
   4  -1  11        0.58        0.63      0.20 o 
   5  -1  11        4.02        3.72      0.29 o 
  -6   0  11        0.04       -0.11      0.23 o 
  -5   0  11        0.97        0.83      0.23 o 
  -4   0  11        1.15        1.15      0.20 o 
  -3   0  11        2.20        3.41      0.20 o 
  -2   0  11       13.45       14.55      0.74 o 
  -1   0  11       11.32       11.80      0.63 o 
   0   0  11        0.01       -0.30      0.30 o 
   1   0  11        0.61        1.58      0.14 o 
   2   0  11        9.99        9.63      0.43 o 
   3   0  11        8.35        7.88      0.37 o 
   4   0  11        0.40        0.37      0.17 o 
   5   0  11       27.30       25.96      0.60 o 
   6   0  11        5.99        5.76      0.37 o 
  -6   1  11        0.04       -0.17      0.26 o 
  -5   1  11        0.06        0.26      0.26 o 
  -4   1  11       23.61       20.37      0.74 o 
  -3   1  11      189.54      198.30      2.75 o 
  -2   1  11      213.04      221.28      3.47 o 
  -1   1  11       70.43       69.41      1.80 o 
   0   1  11        4.70        4.41      0.18 o 
   1   1  11       31.99       36.50      1.26 o 
   2   1  11       25.66       28.45      1.23 o 
   3   1  11       54.21       58.10      1.75 o 
   4   1  11       11.93       12.43      0.69 o 
   5   1  11       15.74       17.42      0.57 o 
   6   1  11        0.03        0.00      0.23 o 
  -5   2  11       10.43       10.11      0.43 o 
  -4   2  11        5.15        5.53      0.32 o 
  -3   2  11       60.07       54.57      1.32 o 
  -2   2  11      108.79      122.93      2.44 o 
  -1   2  11        7.46        6.88      0.26 o 
   0   2  11        4.66        6.65      0.24 o 
   1   2  11       45.42       46.61      1.49 o 
   2   2  11       19.33       23.72      1.06 o 
   3   2  11       48.95       49.02      1.69 o 
   4   2  11        0.13        0.49      0.14 o 
   5   2  11        1.17        1.49      0.20 o 
   6   2  11        0.11        0.09      0.20 o 
   7   2  11        0.88        1.29      0.26 o 
  -4   3  11        0.83        0.57      0.29 o 
  -3   3  11        1.16        1.06      0.23 o 
  -2   3  11        5.06        6.73      0.32 o 
  -1   3  11        0.48        0.34      0.17 o 
   0   3  11        8.11        6.07      0.22 o 
   1   3  11       10.03       13.29      0.57 o 
   2   3  11       44.15       38.85      1.55 o 
   3   3  11       23.82       20.68      0.95 o 
   4   3  11       39.25       36.33      1.20 o 
   5   3  11        9.81        8.39      0.43 o 
   6   3  11        7.19        7.51      0.34 o 
   7   3  11        0.00        0.60      0.29 o 
  -4   4  11        0.25       -0.11      0.32 o 
  -3   4  11        3.36        2.61      0.32 o 
  -2   4  11       25.70       20.14      0.69 o 
  -1   4  11       42.61       42.11      1.23 o 
   0   4  11       23.35       21.89      0.73 o 
   1   4  11        1.45        0.95      0.17 o 
   2   4  11        0.92        1.06      0.17 o 
   3   4  11        5.59        5.99      0.26 o 
   4   4  11        0.00        0.11      0.17 o 
   5   4  11        0.14        0.17      0.20 o 
   6   4  11        7.03        7.91      0.37 o 
   7   4  11        0.05        0.72      0.26 o 
  -3   5  11        2.07        3.41      0.40 o 
  -2   5  11       13.43       13.75      0.46 o 
  -1   5  11       10.89        7.85      0.43 o 
   0   5  11        0.10        0.19      0.14 o 
   1   5  11        4.31        3.55      0.26 o 
   2   5  11        0.83        1.80      0.23 o 
   3   5  11        2.59        2.92      0.23 o 
   4   5  11        1.37        1.23      0.23 o 
   5   5  11        0.04        0.03      0.20 o 
   6   5  11        0.01       -0.06      0.23 o 
   7   5  11        0.51        0.60      0.26 o 
  -2   6  11        0.96        0.83      0.34 o 
  -1   6  11        0.17       -0.03      0.29 o 
   0   6  11        0.03        0.33      0.16 o 
   1   6  11        3.71        3.50      0.29 o 
   2   6  11       34.14       31.57      0.80 o 
   3   6  11       28.86       28.76      0.77 o 
   4   6  11        0.21        0.40      0.23 o 
   6   6  11        2.24        2.66      0.29 o 
   7   6  11        0.25        0.20      0.26 o 
   0   7  11        0.11        0.47      0.18 o 
   1   7  11        0.05        0.26      0.26 o 
   2   7  11        1.32        0.86      0.26 o 
   3   7  11        0.21       -0.03      0.26 o 
   4   7  11        0.33        0.60      0.26 o 
   5   7  11        5.35        4.87      0.34 o 
   6   7  11        2.33        2.78      0.29 o 
   2   8  11        0.39        0.09      0.32 o 
   3   8  11        1.27        1.83      0.32 o 
   5   8  11        2.30        2.84      0.34 o 
  -5  -6  12        0.62        1.03      0.26 o 
  -4  -6  12        0.71        0.63      0.23 o 
  -3  -6  12        0.69        0.77      0.23 o 
  -2  -6  12        0.00       -0.09      0.23 o 
  -1  -6  12        0.05        0.06      0.26 o 
   0  -6  12        1.91        2.27      0.21 o 
  -6  -5  12        0.00       -0.23      0.23 o 
  -5  -5  12       32.78       31.54      0.54 o 
  -4  -5  12       21.23       21.86      0.52 o 
  -3  -5  12        2.97        2.84      0.26 o 
  -2  -5  12        5.36        5.30      0.29 o 
  -1  -5  12        0.47        0.49      0.23 o 
   0  -5  12        1.29        1.15      0.20 o 
   1  -5  12       12.51       11.60      0.43 o 
  -6  -4  12        1.43        1.49      0.26 o 
  -5  -4  12        9.32       10.11      0.40 o 
  -4  -4  12        9.36       10.74      0.52 o 
  -3  -4  12        7.16        6.88      0.37 o 
  -2  -4  12        7.30        7.99      0.40 o 
  -1  -4  12       66.17       67.35      1.26 o 
   0  -4  12        1.35        0.48      0.21 o 
   1  -4  12       16.14       17.22      0.60 o 
   2  -4  12        6.18        5.70      0.34 o 
   3  -4  12        0.23        0.46      0.26 o 
  -7  -3  12        0.60        0.49      0.29 o 
  -6  -3  12        0.58        0.34      0.23 o 
  -5  -3  12        2.23        1.26      0.23 o 
  -4  -3  12        0.26        0.34      0.17 o 
  -3  -3  12        7.73       10.00      0.40 o 
  -2  -3  12       86.82       81.33      1.75 o 
  -1  -3  12      116.21      103.13      1.98 o 
   0  -3  12        1.82        1.56      0.21 o 
   1  -3  12        7.90        7.53      0.43 o 
   2  -3  12        1.44        1.92      0.23 o 
   3  -3  12        0.55        0.57      0.23 o 
   4  -3  12        0.60        0.32      0.26 o 
  -6  -2  12        4.34        4.44      0.29 o 
  -5  -2  12        0.90        0.92      0.20 o 
  -4  -2  12        8.97        9.40      0.46 o 
  -3  -2  12       36.45       36.56      1.23 o 
  -2  -2  12       91.94       99.50      2.23 o 
  -1  -2  12        0.01        0.83      0.14 o 
   0  -2  12        1.08        1.13      0.14 o 
   1  -2  12       43.24       40.74      1.32 o 
   2  -2  12       19.44       21.17      0.86 o 
   3  -2  12        3.78        3.38      0.26 o 
   4  -2  12        0.40        0.34      0.23 o 
   5  -2  12        0.00       -0.14      0.23 o 
  -6  -1  12        0.04        0.54      0.23 o 
  -5  -1  12        7.75        7.19      0.34 o 
  -4  -1  12       12.41       10.66      0.52 o 
  -3  -1  12        0.65        1.83      0.17 o 
  -2  -1  12       35.10       32.11      1.40 o 
  -1  -1  12       51.55       56.12      1.69 o 
   0  -1  12      214.23      223.26      2.31 o 
   1  -1  12       44.26       42.92      1.58 o 
   2  -1  12      203.50      194.66      2.86 o 
   3  -1  12       75.48       72.48      1.38 o 
   4  -1  12        0.00       -0.06      0.20 o 
   5  -1  12        0.32        0.46      0.23 o 
  -6   0  12        0.06        0.00      0.23 o 
  -5   0  12        8.44        9.31      0.40 o 
  -4   0  12       11.15       11.52      0.49 o 
  -3   0  12       28.64       27.44      1.17 o 
  -2   0  12       49.66       49.76      1.69 o 
  -1   0  12       62.16       71.71      1.86 o 
   0   0  12      104.90      103.23      2.45 o 
   1   0  12       21.80       23.29      1.15 o 
   2   0  12       16.34       16.99      0.89 o 
   3   0  12        1.12        1.29      0.17 o 
   4   0  12        6.10        4.73      0.23 o 
   5   0  12        0.79        1.15      0.23 o 
   6   0  12        5.92        5.96      0.34 o 
  -6   1  12        0.02       -0.03      0.26 o 
  -5   1  12        5.54        5.90      0.32 o 
  -4   1  12       11.60       10.49      0.49 o 
  -3   1  12        0.01        0.03      0.23 o 
  -2   1  12        1.48        1.60      0.20 o 
  -1   1  12       17.04       18.74      0.89 o 
   0   1  12        1.22        2.23      0.10 o 
   1   1  12       42.95       42.92      1.43 o 
   2   1  12        0.05        0.37      0.11 o 
   3   1  12        3.90        2.44      0.17 o 
   4   1  12        9.24       16.85      0.72 o 
   5   1  12        1.65        0.83      0.23 o 
   6   1  12       32.24       33.35      0.57 o 
  -5   2  12        6.08        7.36      0.37 o 
  -4   2  12       19.09       18.11      0.54 o 
  -3   2  12       10.64        9.85      0.49 o 
  -2   2  12        1.48        1.66      0.23 o 
  -1   2  12        7.31        8.71      0.43 o 
   0   2  12       97.10       99.89      1.57 o 
   1   2  12      108.73      119.26      2.35 o 
   2   2  12        4.72        5.76      0.29 o 
   3   2  12       34.28       38.88      1.40 o 
   4   2  12        6.69        5.04      0.29 o 
   5   2  12        8.25        8.22      0.37 o 
   6   2  12        0.13        0.52      0.20 o 
   7   2  12        0.06        0.46      0.26 o 
  -4   3  12       10.94       11.63      0.46 o 
  -3   3  12        1.18        1.98      0.26 o 
  -2   3  12        5.12        5.79      0.29 o 
  -1   3  12        4.03        3.61      0.23 o 
   0   3  12       13.16       14.78      0.53 o 
   1   3  12        3.09        2.95      0.17 o 
   2   3  12        0.04       -0.06      0.14 o 
   3   3  12        0.16       -0.17      0.17 o 
   4   3  12        3.92        4.18      0.20 o 
   5   3  12        2.30        2.92      0.20 o 
   6   3  12        0.59        0.86      0.23 o 
   7   3  12       32.62       36.10      0.60 o 
  -4   4  12        0.21        0.60      0.29 o 
  -2   4  12        0.55        1.03      0.26 o 
  -1   4  12       11.06        9.68      0.57 o 
   0   4  12       24.73       23.01      1.13 o 
   1   4  12       22.09       21.57      1.06 o 
   2   4  12        4.15        4.96      0.26 o 
   3   4  12       32.33       31.80      1.23 o 
   4   4  12        2.56        2.98      0.20 o 
   5   4  12       25.68       24.72      0.72 o 
   6   4  12        1.54        1.32      0.26 o 
   7   4  12       26.79       26.18      0.54 o 
  -3   5  12       14.71       14.98      0.54 o 
  -2   5  12       13.77       16.10      0.49 o 
  -1   5  12        0.83        1.23      0.26 o 
   0   5  12       17.52       21.31      0.74 o 
   1   5  12        3.49        3.35      0.26 o 
   2   5  12        8.76        7.65      0.43 o 
   3   5  12       18.27       16.79      0.77 o 
   4   5  12        0.03        0.32      0.20 o 
   5   5  12        2.81        1.66      0.26 o 
   6   5  12        4.93        6.19      0.32 o 
   7   5  12        4.34        4.33      0.32 o 
  -1   6  12        0.10        0.06      0.26 o 
   0   6  12        1.01        0.78      0.18 o 
   1   6  12        0.12       -0.20      0.23 o 
   2   6  12        3.40        3.32      0.29 o 
   3   6  12        0.34        0.60      0.26 o 
   4   6  12        0.98        0.63      0.26 o 
   5   6  12        0.36        0.46      0.23 o 
   6   6  12        0.05        0.23      0.23 o 
   7   6  12        0.01        0.00      0.26 o 
   0   7  12        0.02        0.01      0.19 o 
   1   7  12        0.00       -0.11      0.26 o 
   2   7  12        2.11        1.72      0.29 o 
   3   7  12        3.34        2.29      0.32 o 
   4   7  12        2.38        2.41      0.29 o 
   5   7  12        8.62        8.02      0.37 o 
   6   7  12        0.40        0.00      0.26 o 
   3   8  12        0.35        0.66      0.32 o 
   4   8  12        3.15        2.92      0.37 o 
  -5  -6  13        0.15        0.26      0.26 o 
  -4  -6  13        0.26        0.52      0.26 o 
  -3  -6  13        1.13        1.35      0.26 o 
  -2  -6  13        0.40       -0.11      0.26 o 
  -1  -6  13        6.43        7.16      0.37 o 
  -6  -5  13        0.47        0.37      0.26 o 
  -5  -5  13        2.99        2.61      0.32 o 
  -4  -5  13        0.85        0.37      0.29 o 
  -3  -5  13        5.60        6.22      0.29 o 
  -2  -5  13        0.02       -0.14      0.20 o 
  -1  -5  13        0.60        0.66      0.23 o 
   0  -5  13        0.01        0.06      0.17 o 
   1  -5  13        0.77        0.17      0.29 o 
  -6  -4  13       13.29       14.04      0.43 o 
  -5  -4  13        1.26        1.17      0.23 o 
  -4  -4  13        0.83        0.49      0.23 o 
  -3  -4  13       24.04       26.53      0.72 o 
  -2  -4  13        3.39        2.69      0.23 o 
  -1  -4  13        1.63        1.06      0.23 o 
   0  -4  13      139.76      143.88      2.65 o 
   1  -4  13       64.57       67.61      0.86 o 
   2  -4  13        0.00        0.23      0.26 o 
  -6  -3  13        4.45        4.33      0.32 o 
  -5  -3  13        0.87        0.80      0.23 o 
  -4  -3  13        7.95        7.74      0.37 o 
  -3  -3  13        2.42        1.83      0.20 o 
  -2  -3  13       73.49       69.67      1.52 o 
  -1  -3  13        4.94        4.38      0.29 o 
   0  -3  13       62.74       58.83      0.93 o 
   1  -3  13       62.64       59.70      1.12 o 
   2  -3  13        3.72        3.58      0.26 o 
   3  -3  13        0.27        0.11      0.23 o 
  -6  -2  13        5.01        5.30      0.32 o 
  -5  -2  13        2.88        2.81      0.26 o 
  -4  -2  13        0.82        0.86      0.20 o 
  -3  -2  13        2.08        0.77      0.17 o 
  -2  -2  13        2.13        1.06      0.17 o 
  -1  -2  13       27.28       26.90      1.15 o 
   0  -2  13        0.01        0.13      0.11 o 
   1  -2  13       38.17       38.27      1.20 o 
   2  -2  13        0.05       -0.09      0.20 o 
   3  -2  13        4.37        4.18      0.26 o 
   4  -2  13        0.55        0.92      0.23 o 
  -6  -1  13        0.17        0.32      0.23 o 
  -5  -1  13        3.05        3.47      0.26 o 
  -4  -1  13       12.20       11.43      0.54 o 
  -3  -1  13       13.32       15.07      0.72 o 
  -2  -1  13       23.24       36.84      1.40 o 
  -1  -1  13       12.19       15.76      0.86 o 
   0  -1  13        3.01        1.58      0.14 o 
   1  -1  13       78.60       83.74      2.01 o 
   2  -1  13      119.72      111.27      2.01 o 
   3  -1  13        3.82        3.64      0.26 o 
   4  -1  13        0.97        0.66      0.23 o 
   5  -1  13        1.64        1.17      0.26 o 
  -6   0  13        0.96        0.80      0.26 o 
  -5   0  13        1.86        1.20      0.26 o 
  -4   0  13       14.45       14.50      0.63 o 
  -3   0  13       10.34       11.37      0.52 o 
  -2   0  13       15.39       21.34      1.06 o 
  -1   0  13       51.74       48.59      1.63 o 
   0   0  13       66.47       65.93      1.43 o 
   1   0  13      497.27      482.67      5.01 o 
   2   0  13       42.15       41.48      1.46 o 
   3   0  13        0.04       -0.17      0.17 o 
   4   0  13        1.61        0.97      0.20 o 
   5   0  13        2.13        2.06      0.26 o 
   6   0  13        0.78        1.00      0.26 o 
  -5   1  13        0.61        0.80      0.26 o 
  -4   1  13        4.73        6.33      0.29 o 
  -3   1  13        1.65        2.09      0.20 o 
  -2   1  13       35.80       37.56      1.38 o 
  -1   1  13        1.90        1.46      0.17 o 
   0   1  13       23.29       24.57      0.83 o 
   1   1  13        6.74        7.71      0.34 o 
   2   1  13        2.48        2.81      0.17 o 
   3   1  13        8.68        9.54      0.34 o 
   4   1  13        0.45        0.77      0.17 o 
   5   1  13       16.21       18.56      0.49 o 
   6   1  13       13.39       15.44      0.43 o 
  -5   2  13        0.58        0.97      0.29 o 
  -4   2  13        0.52        0.32      0.26 o 
  -3   2  13        1.42        2.06      0.23 o 
  -2   2  13        0.01        0.00      0.20 o 
  -1   2  13       14.12       10.03      0.46 o 
   0   2  13       13.86       12.00      0.42 o 
   1   2  13       54.84       57.04      1.78 o 
   2   2  13       59.48       50.56      1.66 o 
   3   2  13        5.86        7.88      0.37 o 
   4   2  13        0.91        1.63      0.17 o 
   5   2  13       11.72       13.01      0.49 o 
   6   2  13        0.14        0.03      0.23 o 
  -4   3  13        3.60        3.84      0.34 o 
  -3   3  13        3.97        5.56      0.32 o 
  -2   3  13        1.10        0.95      0.23 o 
  -1   3  13        1.10        0.46      0.17 o 
   0   3  13        0.45        0.35      0.11 o 
   1   3  13        0.20        0.11      0.14 o 
   2   3  13       73.08       66.35      1.83 o 
   3   3  13       93.31       87.55      1.89 o 
   4   3  13        3.12        3.55      0.23 o 
   5   3  13        0.25        0.14      0.17 o 
   6   3  13        0.25        0.37      0.23 o 
   7   3  13        1.74        1.95      0.32 o 
  -3   4  13        3.33        3.32      0.32 o 
  -2   4  13        8.73        8.08      0.40 o 
  -1   4  13        0.23       -0.06      0.23 o 
   0   4  13        0.03        0.03      0.20 o 
   1   4  13        8.43        9.94      0.46 o 
   2   4  13        1.31        1.00      0.20 o 
   3   4  13       12.11       13.95      0.74 o 
   4   4  13        2.50        1.72      0.20 o 
   5   4  13        2.59        3.90      0.26 o 
   6   4  13       37.53       39.74      0.60 o 
   7   4  13        2.31        3.21      0.34 o 
  -2   5  13        4.80        4.76      0.37 o 
  -1   5  13        6.73        7.42      0.37 o 
   0   5  13        8.37        9.54      0.33 o 
   1   5  13        5.38        3.95      0.26 o 
   2   5  13        1.50        1.35      0.23 o 
   3   5  13        1.84        2.09      0.26 o 
   4   5  13        0.46        0.14      0.23 o 
   5   5  13       18.42       17.16      0.52 o 
   6   5  13       39.16       39.05      0.60 o 
   7   5  13        3.14        3.67      0.34 o 
  -1   6  13        0.97        1.15      0.32 o 
   0   6  13        0.46        0.36      0.18 o 
   1   6  13        4.39        4.01      0.29 o 
   2   6  13        1.35        1.52      0.26 o 
   3   6  13        0.85        0.37      0.23 o 
   4   6  13        0.07        0.26      0.23 o 
   5   6  13        7.74        7.96      0.34 o 
   6   6  13        1.45        1.60      0.29 o 
   0   7  13        0.11        0.32      0.23 o 
   1   7  13        0.10       -0.03      0.26 o 
   2   7  13        0.03        0.14      0.26 o 
   3   7  13        0.01        0.03      0.26 o 
   4   7  13        0.09        0.06      0.26 o 
   5   7  13        0.27        0.32      0.26 o 
   6   7  13        0.63        0.60      0.29 o 
  -4  -6  14        0.35        0.46      0.26 o 
  -3  -6  14        0.35        0.11      0.26 o 
  -2  -6  14        2.05        1.72      0.29 o 
  -1  -6  14        5.14        5.07      0.34 o 
  -5  -5  14       21.94       23.81      0.52 o 
  -4  -5  14       19.18       18.25      0.46 o 
  -3  -5  14        2.10        1.38      0.26 o 
  -2  -5  14        1.84        1.75      0.26 o 
  -1  -5  14        3.59        4.33      0.29 o 
   0  -5  14        0.29        0.39      0.17 o 
   1  -5  14        2.65        3.38      0.32 o 
  -6  -4  14        2.16        1.92      0.32 o 
  -5  -4  14       37.03       38.10      0.60 o 
  -4  -4  14       45.19       46.35      0.72 o 
  -3  -4  14        0.83        0.54      0.23 o 
  -2  -4  14        0.33        0.46      0.20 o 
  -1  -4  14        0.92        0.80      0.23 o 
   0  -4  14       10.56       10.02      0.32 o 
   1  -4  14        0.91        0.46      0.29 o 
   2  -4  14        8.72        8.22      0.37 o 
  -6  -3  14        3.37        3.32      0.32 o 
  -5  -3  14        2.56        2.66      0.26 o 
  -4  -3  14       16.52       18.11      0.57 o 
  -3  -3  14        2.08        1.78      0.20 o 
  -2  -3  14       21.04       15.79      0.77 o 
  -1  -3  14      225.25      213.89      2.32 o 
   0  -3  14       35.41       35.75      0.69 o 
   1  -3  14        7.86        7.62      0.34 o 
   2  -3  14        0.69        0.92      0.23 o 
   3  -3  14        1.41        1.89      0.26 o 
  -6  -2  14        0.97        0.92      0.26 o 
  -5  -2  14        0.57        0.43      0.23 o 
  -4  -2  14        0.97        0.40      0.17 o 
  -3  -2  14        1.35        0.40      0.17 o 
  -2  -2  14       22.48       20.43      0.92 o 
  -1  -2  14      165.73      156.10      2.35 o 
   0  -2  14       37.26       36.42      0.95 o 
   1  -2  14        7.89        6.62      0.37 o 
   2  -2  14        0.76        0.32      0.20 o 
   3  -2  14        9.57        9.14      0.37 o 
   4  -2  14        0.14        0.52      0.26 o 
  -6  -1  14        1.07        0.74      0.26 o 
  -5  -1  14        2.69        3.41      0.26 o 
  -4  -1  14        1.22        0.80      0.20 o 
  -3  -1  14        3.51        3.32      0.20 o 
  -2  -1  14       49.73       47.84      1.43 o 
  -1  -1  14        0.26       -0.14      0.14 o 
   0  -1  14       24.07       26.43      0.82 o 
   1  -1  14       19.60       15.67      0.86 o 
   2  -1  14       42.88       42.94      1.15 o 
   3  -1  14       18.71       17.36      0.63 o 
   4  -1  14        7.78        7.51      0.32 o 
   5  -1  14        0.05       -0.14      0.26 o 
  -6   0  14        0.09       -0.23      0.26 o 
  -5   0  14        0.30        0.54      0.23 o 
  -4   0  14        2.80        2.92      0.26 o 
  -3   0  14       16.15       17.70      0.80 o 
  -2   0  14        5.17        3.24      0.23 o 
  -1   0  14        0.07       -0.17      0.17 o 
   0   0  14      690.93      704.91      4.18 o 
   1   0  14      444.81      435.94      4.56 o 
   2   0  14       52.41       46.84      1.43 o 
   3   0  14       70.19       57.96      1.26 o 
   4   0  14        0.29        0.83      0.20 o 
   5   0  14        0.71        0.23      0.23 o 
  -5   1  14        0.04        0.00      0.23 o 
  -4   1  14       21.87       24.78      0.60 o 
  -3   1  14        0.37        0.72      0.20 o 
  -2   1  14       31.04       34.38      1.17 o 
  -1   1  14       33.62       35.24      1.43 o 
   0   1  14      261.16      273.72      2.61 o 
   1   1  14       73.11       71.19      2.01 o 
   2   1  14       15.89       15.30      0.66 o 
   3   1  14        2.16        1.49      0.17 o 
   4   1  14        0.30        0.14      0.20 o 
   5   1  14        1.33        1.17      0.23 o 
   6   1  14        3.44        3.81      0.32 o 
  -5   2  14        0.02        0.09      0.26 o 
  -4   2  14        2.78        1.52      0.29 o 
  -3   2  14        0.36        0.32      0.23 o 
  -2   2  14        1.99        2.32      0.23 o 
  -1   2  14       41.47       37.01      1.29 o 
   0   2  14       32.29       33.99      1.42 o 
   1   2  14        0.92        0.52      0.17 o 
   2   2  14        5.07        4.41      0.23 o 
   3   2  14       13.68        9.71      0.49 o 
   4   2  14        4.70        8.34      0.43 o 
   5   2  14        0.00       -0.03      0.20 o 
   6   2  14       22.01       23.81      0.49 o 
  -4   3  14        1.36        2.01      0.32 o 
  -3   3  14        0.12       -0.26      0.26 o 
  -2   3  14        0.93        1.20      0.23 o 
  -1   3  14        0.16        0.29      0.17 o 
   0   3  14        1.52        1.16      0.14 o 
   1   3  14        3.99        3.47      0.20 o 
   2   3  14        0.80        0.26      0.20 o 
   3   3  14        0.07        0.20      0.20 o 
   4   3  14        0.91       -0.03      0.17 o 
   5   3  14        1.66        1.40      0.20 o 
   6   3  14        0.49        1.00      0.23 o 
  -3   4  14        0.16       -0.09      0.29 o 
  -2   4  14        0.49        0.32      0.26 o 
  -1   4  14        1.50        2.03      0.23 o 
   0   4  14       15.02       16.37      0.51 o 
   1   4  14       52.57       56.06      1.35 o 
   2   4  14       11.33       11.55      0.63 o 
   3   4  14        0.29       -0.20      0.23 o 
   4   4  14        0.02       -0.09      0.20 o 
   5   4  14        3.69        4.15      0.26 o 
   6   4  14        0.47        0.40      0.29 o 
   7   4  14       19.15       20.48      0.52 o 
  -2   5  14        0.12        0.09      0.32 o 
   0   5  14        0.95        1.21      0.30 o 
   1   5  14        1.69        2.69      0.26 o 
   2   5  14        0.13        0.49      0.20 o 
   3   5  14       13.97       13.95      0.63 o 
   4   5  14        0.05        0.26      0.20 o 
   5   5  14       34.72       35.55      0.63 o 
   6   5  14        1.90        2.18      0.34 o 
  -1   6  14        4.33        5.96      0.37 o 
   0   6  14        0.22        0.39      0.36 o 
   1   6  14        2.00        1.26      0.26 o 
   2   6  14        0.22        0.69      0.23 o 
   3   6  14        1.85        1.32      0.26 o 
   4   6  14        0.55        0.80      0.26 o 
   5   6  14        6.66        5.99      0.34 o 
   6   6  14        0.14       -0.03      0.29 o 
   1   7  14        0.32       -0.23      0.29 o 
   2   7  14        0.00       -0.26      0.26 o 
   3   7  14        0.15        0.17      0.26 o 
   4   7  14        3.10        3.38      0.32 o 
   5   7  14        1.82        1.80      0.29 o 
  -3  -6  15        1.02        1.15      0.26 o 
  -2  -6  15        0.11       -0.20      0.26 o 
  -5  -5  15        0.72        0.46      0.29 o 
  -4  -5  15        5.96        6.36      0.34 o 
  -3  -5  15        0.49        0.77      0.26 o 
  -2  -5  15        0.00        0.03      0.23 o 
  -1  -5  15        4.28        4.01      0.29 o 
   0  -5  15        0.51        0.29      0.18 o 
  -6  -4  15       22.64       24.09      0.54 o 
  -5  -4  15       20.51       21.06      0.49 o 
  -4  -4  15        1.77        1.66      0.29 o 
  -3  -4  15       14.21       15.61      0.49 o 
  -2  -4  15        3.61        3.32      0.26 o 
  -1  -4  15       16.97       17.65      0.49 o 
   0  -4  15        0.01       -0.16      0.16 o 
   1  -4  15        0.16        0.34      0.26 o 
   2  -4  15        0.66        0.66      0.29 o 
  -6  -3  15       45.62       48.56      0.72 o 
  -5  -3  15        2.95        3.29      0.29 o 
  -4  -3  15        5.16        6.22      0.32 o 
  -3  -3  15        3.49        3.84      0.23 o 
  -2  -3  15        1.82        0.97      0.20 o 
  -1  -3  15        6.25        5.62      0.29 o 
   0  -3  15       46.26       44.79      0.64 o 
   1  -3  15       39.40       40.68      0.77 o 
   2  -3  15        0.25        0.92      0.23 o 
   3  -3  15        0.44        0.11      0.26 o 
  -6  -2  15        0.05       -0.06      0.26 o 
  -5  -2  15        5.35        5.47      0.29 o 
  -4  -2  15        0.31        0.14      0.20 o 
  -3  -2  15        0.11        1.06      0.17 o 
  -2  -2  15       32.38       24.18      0.89 o 
  -1  -2  15       28.49       28.13      1.00 o 
   0  -2  15        0.12       -0.16      0.19 o 
   1  -2  15        0.72        0.46      0.20 o 
   2  -2  15        0.96        1.35      0.20 o 
   3  -2  15        0.04       -0.14      0.23 o 
   4  -2  15        3.07        3.52      0.32 o 
  -6  -1  15        0.98        0.86      0.26 o 
  -5  -1  15       23.26       25.90      0.49 o 
  -4  -1  15       13.98       13.78      0.54 o 
  -3  -1  15        0.66       -0.17      0.17 o 
  -2  -1  15        0.16        1.98      0.20 o 
  -1  -1  15        7.94        9.00      0.46 o 
   0  -1  15        1.75        2.54      0.16 o 
   1  -1  15       90.99       91.50      1.69 o 
   2  -1  15       24.93       23.00      0.80 o 
   3  -1  15        0.03        0.20      0.20 o 
   4  -1  15        1.61        1.69      0.26 o 
   5  -1  15        0.27        0.69      0.26 o 
  -5   0  15        4.45        4.35      0.32 o 
  -4   0  15       12.91       11.97      0.49 o 
  -3   0  15        8.82        6.73      0.32 o 
  -2   0  15        0.00        0.17      0.14 o 
  -1   0  15        0.00       -0.14      0.17 o 
   1   0  15      163.65      168.31      2.61 o 
   2   0  15      136.16      137.25      2.06 o 
   3   0  15       10.29        9.83      0.46 o 
   4   0  15        0.70        0.83      0.20 o 
   5   0  15        2.25        1.92      0.26 o 
  -5   1  15        0.14        0.14      0.26 o 
  -4   1  15        5.91        5.84      0.32 o 
  -3   1  15        0.56        1.26      0.20 o 
  -2   1  15       31.78       29.08      1.00 o 
  -1   1  15      289.58      276.08      3.27 o 
   0   1  15       16.00       15.77      0.55 o 
   1   1  15      341.28      326.76      3.75 o 
   2   1  15       55.55       52.48      1.46 o 
   3   1  15       17.84       15.76      0.72 o 
   4   1  15        0.16        0.54      0.20 o 
   5   1  15        0.00       -0.23      0.23 o 
   6   1  15        1.24        0.83      0.29 o 
  -4   2  15        2.46        2.81      0.32 o 
  -3   2  15        0.38        0.09      0.23 o 
  -2   2  15       51.35       54.52      1.17 o 
  -1   2  15       82.08       79.44      1.63 o 
   0   2  15        3.54        3.00      0.15 o 
   1   2  15        0.44        0.17      0.17 o 
   2   2  15        6.99        7.33      0.32 o 
   3   2  15        5.55        4.87      0.29 o 
   4   2  15        0.45       -0.11      0.20 o 
   5   2  15        0.69        0.86      0.23 o 
   6   2  15        2.13        3.70      0.29 o 
  -4   3  15        0.00        0.03      0.29 o 
  -3   3  15        0.30        0.43      0.23 o 
  -2   3  15       16.14       14.27      0.57 o 
  -1   3  15        3.60        5.04      0.26 o 
   0   3  15        5.90        6.29      0.23 o 
   1   3  15       20.33       19.97      0.92 o 
   2   3  15      183.51      174.35      2.38 o 
   3   3  15       59.29       55.32      1.26 o 
   4   3  15        8.22        9.40      0.37 o 
   5   3  15        3.93        5.10      0.29 o 
   6   3  15        2.24        2.06      0.26 o 
  -3   4  15        0.13        0.09      0.29 o 
  -2   4  15        3.17        3.18      0.29 o 
  -1   4  15        0.79        1.29      0.23 o 
   0   4  15       29.73       30.89      0.61 o 
   1   4  15        9.11        7.62      0.40 o 
   2   4  15       46.36       42.46      1.12 o 
   3   4  15       80.36       69.53      1.29 o 
   4   4  15        4.31        3.81      0.26 o 
   5   4  15        2.02        1.98      0.26 o 
   6   4  15        1.54        2.21      0.29 o 
  -2   5  15        0.86        1.15      0.32 o 
  -1   5  15        1.64        1.00      0.29 o 
   0   5  15        8.98        9.60      0.33 o 
   1   5  15        0.08        0.09      0.26 o 
   2   5  15        2.79        3.47      0.26 o 
   3   5  15        0.16       -0.03      0.23 o 
   4   5  15        0.21        0.37      0.23 o 
   5   5  15        3.17        3.44      0.29 o 
   6   5  15       31.09       33.35      0.60 o 
  -1   6  15        0.44        0.57      0.32 o 
   0   6  15        0.54        0.50      0.33 o 
   1   6  15        0.09       -0.09      0.26 o 
   2   6  15        0.25        0.34      0.26 o 
   3   6  15        0.48        1.26      0.26 o 
   4   6  15        2.77        3.04      0.29 o 
   5   6  15        3.60        3.55      0.32 o 
   6   6  15       19.84       19.42      0.52 o 
   1   7  15        1.10        1.43      0.29 o 
   2   7  15        2.86        2.23      0.32 o 
   3   7  15        0.21       -0.29      0.29 o 
   4   7  15        0.02       -0.11      0.26 o 
   5   7  15        0.96        0.89      0.29 o 
  -4  -5  16        1.03        0.97      0.26 o 
  -3  -5  16        0.47        0.43      0.23 o 
  -2  -5  16        0.42        0.46      0.23 o 
  -1  -5  16        0.00        0.03      0.23 o 
   0  -5  16        0.00        0.36      0.39 o 
  -5  -4  16       22.54       25.21      0.54 o 
  -4  -4  16       41.18       44.58      0.63 o 
  -3  -4  16       21.77       22.86      0.49 o 
  -2  -4  16        1.21        1.20      0.23 o 
  -1  -4  16        4.79        4.84      0.29 o 
   0  -4  16        0.69        0.89      0.17 o 
   1  -4  16        0.63        0.92      0.26 o 
  -6  -3  16       14.40       15.07      0.52 o 
  -5  -3  16        4.75        5.21      0.34 o 
  -4  -3  16       19.23       21.89      0.49 o 
  -3  -3  16        2.26        1.66      0.23 o 
  -2  -3  16        1.55        1.75      0.20 o 
  -1  -3  16        2.43        2.29      0.26 o 
   0  -3  16        6.34        6.11      0.22 o 
   1  -3  16        9.51       10.20      0.40 o 
   2  -3  16        0.00        0.34      0.23 o 
   3  -3  16        0.08       -0.26      0.26 o 
  -6  -2  16        0.73        0.03      0.32 o 
  -5  -2  16        0.05        0.06      0.23 o 
  -4  -2  16       12.27       12.78      0.46 o 
  -3  -2  16        0.30        0.06      0.17 o 
  -2  -2  16        0.07        0.37      0.17 o 
  -1  -2  16       82.03       76.72      1.35 o 
   0  -2  16       16.45       17.02      0.49 o 
   1  -2  16        6.81        5.87      0.29 o 
   2  -2  16        0.19       -0.09      0.20 o 
   3  -2  16        0.94        0.69      0.23 o 
   4  -2  16        0.41        0.29      0.26 o 
  -5  -1  16        0.84        0.60      0.29 o 
  -4  -1  16        7.57        9.17      0.43 o 
  -3  -1  16        0.03        0.66      0.20 o 
  -2  -1  16        1.20        0.37      0.17 o 
  -1  -1  16       20.77       18.13      0.86 o 
   0  -1  16       23.92       23.79      0.66 o 
   1  -1  16        3.62        2.89      0.23 o 
   2  -1  16        0.94        0.37      0.20 o 
   3  -1  16        2.70        3.12      0.23 o 
   4  -1  16        1.27        1.29      0.29 o 
  -5   0  16        1.07        1.38      0.29 o 
  -4   0  16        9.81       11.57      0.46 o 
  -3   0  16        3.05        3.72      0.23 o 
  -2   0  16        0.46        0.32      0.17 o 
  -1   0  16       38.88       36.07      1.17 o 
   0   0  16       73.48       73.99      1.22 o 
   1   0  16        3.57        2.66      0.26 o 
   2   0  16        0.19       -0.20      0.20 o 
   3   0  16        0.06        0.14      0.20 o 
   4   0  16        6.66        6.39      0.29 o 
   5   0  16        1.54        2.46      0.26 o 
  -5   1  16        0.06       -0.14      0.26 o 
  -4   1  16        0.35        0.69      0.26 o 
  -3   1  16        2.56        2.09      0.23 o 
  -2   1  16        0.22        0.37      0.20 o 
  -1   1  16        1.35        0.74      0.26 o 
   0   1  16      234.57      241.99      2.07 o 
   1   1  16      377.48      378.44      3.67 o 
   2   1  16       10.34       11.34      0.57 o 
   3   1  16        1.87        0.86      0.20 o 
   4   1  16        7.02        7.05      0.32 o 
   5   1  16        0.12        0.29      0.23 o 
  -4   2  16        0.55        0.77      0.26 o 
  -3   2  16        0.87        0.95      0.26 o 
  -2   2  16        9.79       10.31      0.52 o 
  -1   2  16        1.11        1.03      0.26 o 
   0   2  16       54.85       56.80      1.99 o 
   1   2  16        7.35        8.11      0.37 o 
   2   2  16        0.04       -0.09      0.17 o 
   3   2  16        7.72        5.39      0.26 o 
   4   2  16        3.76        2.86      0.23 o 
   5   2  16        1.30        0.92      0.23 o 
   6   2  16        0.67        0.95      0.26 o 
  -4   3  16        0.29        0.32      0.29 o 
  -3   3  16        0.25        0.14      0.26 o 
  -2   3  16        0.06        0.52      0.23 o 
  -1   3  16        2.12        1.26      0.23 o 
   0   3  16        0.01        0.11      0.14 o 
   1   3  16       19.89       17.91      0.80 o 
   2   3  16        8.41        7.68      0.37 o 
   3   3  16        4.49        3.61      0.26 o 
   4   3  16        0.09        0.26      0.20 o 
   5   3  16        0.08        0.54      0.20 o 
   6   3  16        4.44        5.56      0.32 o 
  -3   4  16        0.26        0.29      0.29 o 
  -2   4  16        0.59        0.72      0.26 o 
  -1   4  16        2.44        1.75      0.26 o 
   0   4  16       45.75       46.90      1.40 o 
   1   4  16      119.27      127.17      1.63 o 
   2   4  16       51.19       48.01      1.09 o 
   3   4  16        0.50        0.54      0.26 o 
   4   4  16        0.85       -0.03      0.23 o 
   5   4  16        0.15       -0.14      0.23 o 
   6   4  16        1.01        0.69      0.26 o 
  -2   5  16        2.32        3.07      0.34 o 
  -1   5  16        2.63        3.12      0.32 o 
   0   5  16       10.82       11.28      0.32 o 
   1   5  16       73.01       69.47      0.97 o 
   2   5  16       29.28       29.59      0.72 o 
   3   5  16        0.53        0.60      0.23 o 
   4   5  16        0.82        0.83      0.23 o 
   5   5  16        0.60        0.49      0.26 o 
   6   5  16        1.39        1.92      0.32 o 
   0   6  16        1.75        2.12      0.34 o 
   1   6  16        1.15        0.77      0.29 o 
   2   6  16        0.40        1.03      0.26 o 
   3   6  16        0.30        0.46      0.26 o 
   4   6  16        0.51       -0.26      0.26 o 
   5   6  16        3.47        4.24      0.32 o 
   6   6  16        0.80        0.77      0.32 o 
   1   7  16        1.30        0.63      0.32 o 
   2   7  16        6.26        4.78      0.37 o 
   3   7  16        2.59        3.18      0.32 o 
   4   7  16        0.76        0.66      0.29 o 
  -4  -5  17        0.87        0.89      0.29 o 
  -3  -5  17        0.33        0.69      0.26 o 
  -2  -5  17        0.05       -0.26      0.26 o 
  -1  -5  17        0.97        1.32      0.26 o 
  -5  -4  17        4.91        4.76      0.34 o 
  -4  -4  17        0.08       -0.26      0.26 o 
  -3  -4  17        0.18        0.69      0.23 o 
  -2  -4  17        0.20        0.43      0.23 o 
  -1  -4  17        3.63        3.47      0.29 o 
   0  -4  17        0.43        0.53      0.17 o 
   1  -4  17        0.18        0.00      0.26 o 
  -5  -3  17       43.76       46.38      0.69 o 
  -4  -3  17        4.14        4.27      0.32 o 
  -3  -3  17        7.38        7.39      0.37 o 
  -2  -3  17        1.12        1.03      0.23 o 
  -1  -3  17       27.93       26.64      0.60 o 
   0  -3  17        0.37        0.62      0.16 o 
   1  -3  17        8.61        9.20      0.34 o 
   2  -3  17        0.36        0.26      0.26 o 
  -5  -2  17       13.10       15.27      0.43 o 
  -4  -2  17        3.78        3.52      0.29 o 
  -3  -2  17        1.41        0.80      0.23 o 
  -2  -2  17        0.23        0.09      0.20 o 
  -1  -2  17       12.71       12.38      0.57 o 
   0  -2  17        0.38        0.64      0.16 o 
   1  -2  17        0.00       -0.20      0.20 o 
   2  -2  17        2.53        2.09      0.26 o 
   3  -2  17        1.73        1.69      0.26 o 
  -5  -1  17        3.43        3.70      0.32 o 
  -4  -1  17        0.61        0.23      0.23 o 
  -3  -1  17        0.03       -0.14      0.20 o 
  -2  -1  17        0.20        0.37      0.17 o 
  -1  -1  17        3.49        5.70      0.29 o 
   0  -1  17        0.63        0.70      0.13 o 
   1  -1  17       15.90       14.47      0.63 o 
   2  -1  17        8.31        8.62      0.43 o 
   3  -1  17        0.99        0.86      0.23 o 
   4  -1  17        3.22        3.67      0.32 o 
  -5   0  17       18.52       19.68      0.49 o 
  -4   0  17       34.59       37.67      0.60 o 
  -3   0  17       11.21        9.31      0.46 o 
  -2   0  17        0.09        0.00      0.20 o 
  -1   0  17        6.72        7.48      0.40 o 
   0   0  17        3.95        2.62      0.20 o 
   1   0  17       14.93       15.41      0.74 o 
   2   0  17       10.08        8.08      0.46 o 
   3   0  17        0.32        0.49      0.20 o 
   4   0  17        1.07        1.29      0.26 o 
   5   0  17        1.25        2.26      0.29 o 
  -5   1  17        2.51        2.15      0.34 o 
  -4   1  17        5.32        4.78      0.32 o 
  -3   1  17        0.42        1.00      0.23 o 
  -2   1  17       10.63       10.71      0.54 o 
  -1   1  17       13.80       14.73      0.72 o 
   0   1  17        0.74        0.13      0.16 o 
   2   1  17        7.84        7.25      0.40 o 
   3   1  17        2.80        3.12      0.23 o 
   4   1  17        1.32        0.89      0.23 o 
   5   1  17        0.41        0.34      0.23 o 
  -4   2  17        0.44        0.23      0.26 o 
  -3   2  17        0.03        0.17      0.23 o 
  -2   2  17        9.05        6.82      0.34 o 
  -1   2  17      151.66      140.89      1.75 o 
   0   2  17       89.25       92.07      1.35 o 
   1   2  17       21.10       20.94      0.86 o 
   2   2  17        7.07        7.99      0.34 o 
   3   2  17       23.46       19.82      0.66 o 
   4   2  17        1.85        2.01      0.23 o 
   5   2  17        0.01       -0.06      0.23 o 
   6   2  17        2.27        2.26      0.29 o 
  -3   3  17        1.48        1.66      0.29 o 
  -2   3  17        0.89        1.40      0.23 o 
  -1   3  17       22.84       20.91      0.66 o 
   0   3  17       13.20       12.15      0.42 o 
   1   3  17        2.99        3.47      0.23 o 
   2   3  17       10.23        9.34      0.49 o 
   3   3  17       17.22       14.70      0.60 o 
   4   3  17        6.03        5.13      0.29 o 
   5   3  17        0.08       -0.23      0.23 o 
   6   3  17        0.19        0.29      0.26 o 
  -3   4  17        0.01        0.32      0.29 o 
  -2   4  17        0.01       -0.17      0.26 o 
  -1   4  17        0.47        0.29      0.26 o 
   0   4  17       10.99       10.77      0.34 o 
   1   4  17        1.30        2.15      0.32 o 
   2   4  17       28.44       28.71      0.77 o 
   3   4  17       44.24       44.61      0.83 o 
   4   4  17       19.62       19.97      0.52 o 
   5   4  17        5.26        6.33      0.32 o 
   6   4  17        1.60        2.32      0.26 o 
  -1   5  17        4.30        4.24      0.37 o 
   0   5  17       36.83       36.13      0.43 o 
   1   5  17       35.31       31.08      0.66 o 
   2   5  17        0.13       -0.26      0.29 o 
   3   5  17        8.08        7.02      0.32 o 
   4   5  17        0.41        0.63      0.23 o 
   5   5  17        1.10        1.15      0.26 o 
   6   5  17        0.33       -0.03      0.29 o 
   0   6  17        9.48        9.49      0.30 o 
   1   6  17        3.34        2.89      0.34 o 
   2   6  17        0.00       -0.06      0.29 o 
   3   6  17        0.46        0.34      0.26 o 
   4   6  17        0.76        0.49      0.26 o 
   5   6  17        1.01        1.06      0.29 o 
   2   7  17        1.81        1.98      0.34 o 
   3   7  17        2.42        1.98      0.32 o 
   4   7  17        0.28        0.49      0.29 o 
  -3  -5  18        4.39        4.47      0.34 o 
  -2  -5  18        0.31        0.14      0.29 o 
  -4  -4  18        0.27        0.34      0.26 o 
  -3  -4  18        1.14        0.86      0.26 o 
  -2  -4  18        0.56        0.34      0.23 o 
  -1  -4  18        1.48        1.52      0.26 o 
   0  -4  18        0.34        0.66      0.18 o 
   1  -4  18        0.58        0.34      0.26 o 
  -5  -3  18        0.33        0.23      0.32 o 
  -4  -3  18        1.50        1.80      0.29 o 
  -3  -3  18       10.23       11.46      0.37 o 
  -2  -3  18       14.19       13.44      0.40 o 
  -1  -3  18        0.08       -0.11      0.23 o 
   0  -3  18        0.79        1.13      0.16 o 
   1  -3  18        1.25        1.63      0.26 o 
   2  -3  18        0.74        0.60      0.29 o 
  -5  -2  18        1.44        1.60      0.32 o 
  -4  -2  18        0.00       -0.06      0.23 o 
  -3  -2  18       14.28       13.09      0.43 o 
  -2  -2  18        6.18        5.39      0.29 o 
  -1  -2  18       19.96       20.74      0.60 o 
   0  -2  18        5.43        5.32      0.19 o 
   1  -2  18        8.88        9.14      0.37 o 
   2  -2  18        2.80        3.29      0.29 o 
   3  -2  18        0.00        0.20      0.26 o 
  -5  -1  18        0.16        0.29      0.26 o 
  -4  -1  18        5.04        6.02      0.32 o 
  -3  -1  18        1.12        1.35      0.23 o 
  -2  -1  18        0.15       -0.03      0.20 o 
  -1  -1  18        3.42        2.86      0.23 o 
   0  -1  18        4.11        4.74      0.37 o 
   1  -1  18       13.86       14.50      0.54 o 
   2  -1  18        2.15        2.72      0.23 o 
   3  -1  18        0.45        0.34      0.23 o 
   4  -1  18       20.06       18.42      0.52 o 
  -5   0  18        0.09        0.06      0.29 o 
  -4   0  18        7.46        7.51      0.34 o 
  -3   0  18        9.67       12.15      0.46 o 
  -2   0  18        0.50        1.32      0.23 o 
  -1   0  18        0.49        0.17      0.20 o 
   0   0  18        0.02       -0.14      0.14 o 
   1   0  18        1.13        1.29      0.20 o 
   2   0  18        3.11        3.15      0.26 o 
   3   0  18        0.00       -0.23      0.23 o 
   4   0  18       13.33       13.72      0.43 o 
  -4   1  18        2.96        3.98      0.32 o 
  -3   1  18       12.90       15.01      0.46 o 
  -2   1  18        0.00       -0.06      0.20 o 
  -1   1  18       38.08       37.04      0.92 o 
   0   1  18       35.17       34.60      0.86 o 
   1   1  18        0.00       -0.06      0.17 o 
   2   1  18        0.44        0.54      0.20 o 
   3   1  18       16.90       18.91      0.57 o 
   4   1  18        0.00        0.17      0.23 o 
   5   1  18        4.07        5.53      0.34 o 
  -4   2  18        0.46        0.32      0.26 o 
  -3   2  18        1.85        1.86      0.29 o 
  -2   2  18        0.28        0.06      0.23 o 
  -1   2  18        0.00       -0.26      0.26 o 
   0   2  18        1.86        1.45      0.21 o 
   1   2  18        7.86        7.94      0.40 o 
   2   2  18        0.87        1.17      0.20 o 
   3   2  18        1.24        1.86      0.23 o 
   4   2  18        4.87        4.18      0.29 o 
   5   2  18        0.86        1.29      0.26 o 
  -3   3  18        0.00        0.06      0.26 o 
  -2   3  18        0.25        0.00      0.23 o 
  -1   3  18        0.51        0.17      0.23 o 
   0   3  18        1.87        2.35      0.18 o 
   1   3  18       11.60       11.66      0.54 o 
   2   3  18       21.68       19.48      0.66 o 
   3   3  18        0.03       -0.11      0.20 o 
   4   3  18        0.49        0.72      0.23 o 
   5   3  18        0.62        0.57      0.23 o 
  -2   4  18        0.00        0.26      0.26 o 
  -1   4  18        0.07        0.00      0.26 o 
   0   4  18        3.55        4.69      0.21 o 
   1   4  18       25.54       23.52      0.63 o 
   2   4  18       24.62       20.94      0.60 o 
   3   4  18        4.12        3.92      0.29 o 
   4   4  18        1.07        0.86      0.26 o 
   5   4  18        0.76        1.20      0.26 o 
   6   4  18        0.01       -0.11      0.26 o 
  -1   5  18        1.50        1.95      0.32 o 
   0   5  18        4.63        4.40      0.47 o 
   1   5  18       45.98       48.24      0.69 o 
   2   5  18       39.61       38.33      0.63 o 
   3   5  18        4.86        4.41      0.29 o 
   4   5  18        0.09        0.17      0.26 o 
   5   5  18        0.36        0.46      0.26 o 
   0   6  18        1.69        1.66      0.29 o 
   1   6  18        7.51        6.22      0.37 o 
   2   6  18        9.27        8.71      0.40 o 
   3   6  18        0.09        0.03      0.26 o 
   4   6  18        1.49        1.40      0.29 o 
   5   6  18        0.06        0.26      0.26 o 
  -4  -4  19        1.14        1.38      0.29 o 
  -2  -4  19        3.13        2.69      0.32 o 
  -1  -4  19        0.63        1.00      0.26 o 
   0  -4  19        2.12        2.03      0.20 o 
  -4  -3  19        0.91        1.23      0.26 o 
  -3  -3  19        6.01        5.76      0.32 o 
  -2  -3  19        0.46        0.29      0.23 o 
  -1  -3  19        2.84        3.61      0.26 o 
   0  -3  19        0.06        0.17      0.16 o 
   1  -3  19        0.05        0.23      0.23 o 
  -5  -2  19        5.51        5.64      0.34 o 
  -4  -2  19        6.27        6.16      0.34 o 
  -3  -2  19        0.01       -0.14      0.23 o 
  -2  -2  19        3.57        3.41      0.26 o 
  -1  -2  19        0.52        0.14      0.23 o 
   0  -2  19        0.61        0.17      0.16 o 
   1  -2  19        5.54        5.59      0.32 o 
   2  -2  19        2.07        1.92      0.29 o 
   3  -2  19        0.00       -0.29      0.29 o 
  -5  -1  19        1.54        2.21      0.29 o 
  -4  -1  19        0.00        0.14      0.23 o 
  -3  -1  19        0.00       -0.23      0.23 o 
  -2  -1  19        0.00       -0.17      0.20 o 
  -1  -1  19        9.22        7.76      0.43 o 
   0  -1  19        8.78        7.84      0.28 o 
   1  -1  19        3.25        4.27      0.26 o 
   2  -1  19        1.50        1.69      0.23 o 
   3  -1  19        5.16        6.36      0.34 o 
  -4   0  19        0.66        0.69      0.26 o 
  -3   0  19        1.93        1.83      0.26 o 
  -2   0  19        2.17        2.49      0.23 o 
  -1   0  19       18.30       20.34      0.63 o 
   0   0  19       20.04       22.98      0.49 o 
   1   0  19        5.11        4.53      0.26 o 
   2   0  19        0.01       -0.23      0.23 o 
   3   0  19       23.04       22.75      0.49 o 
   4   0  19        7.95        8.34      0.43 o 
  -4   1  19       10.93       13.06      0.46 o 
  -3   1  19       13.00       13.52      0.40 o 
  -2   1  19        6.69        5.41      0.29 o 
  -1   1  19        0.01        0.14      0.20 o 
   0   1  19        2.09        1.49      0.16 o 
   1   1  19        0.68        0.66      0.20 o 
   2   1  19        7.54        7.94      0.37 o 
   3   1  19       20.77       20.68      0.52 o 
   4   1  19        1.10        0.29      0.26 o 
   5   1  19        0.86        0.77      0.32 o 
  -3   2  19        0.07       -0.14      0.26 o 
  -2   2  19        4.68        4.01      0.29 o 
  -1   2  19        1.89        2.29      0.26 o 
   0   2  19        0.09        0.08      0.19 o 
   1   2  19        8.39        8.31      0.43 o 
   2   2  19       20.18       20.57      0.63 o 
   3   2  19        0.15        0.00      0.23 o 
   4   2  19        0.05       -0.20      0.23 o 
   5   2  19        3.45        3.32      0.32 o 
  -3   3  19        0.04        0.03      0.26 o 
  -2   3  19        0.03       -0.03      0.26 o 
  -1   3  19        3.89        2.26      0.26 o 
   0   3  19        6.61        7.01      0.34 o 
   1   3  19        0.05       -0.17      0.23 o 
   2   3  19        0.00        0.37      0.23 o 
   3   3  19        0.13        0.46      0.20 o 
   4   3  19        7.48        7.76      0.34 o 
   5   3  19        2.15        2.38      0.29 o 
  -2   4  19        0.12       -0.23      0.29 o 
  -1   4  19        0.83        1.00      0.29 o 
   0   4  19        0.34        0.69      0.18 o 
   1   4  19        0.89        0.74      0.26 o 
   2   4  19        2.07        2.89      0.26 o 
   3   4  19        0.17       -0.03      0.23 o 
   4   4  19        1.44        1.09      0.26 o 
   5   4  19        0.35       -0.06      0.26 o 
  -1   5  19        4.81        4.56      0.37 o 
   0   5  19       11.93       10.00      0.57 o 
   1   5  19        7.67        8.22      0.40 o 
   2   5  19        2.25        2.95      0.32 o 
   3   5  19        0.88        0.92      0.26 o 
   4   5  19        0.24        0.09      0.26 o 
   5   5  19        1.52        1.32      0.32 o 
   1   6  19        7.75        6.45      0.37 o 
   2   6  19        3.82        3.52      0.32 o 
   3   6  19        1.39        1.17      0.32 o 
   4   6  19        1.04        0.60      0.29 o 
  -3  -4  20       46.69       48.36      0.72 o 
  -2  -4  20       25.32       26.87      0.57 o 
  -1  -4  20        2.11        2.01      0.34 o 
  -4  -3  20        2.97        3.29      0.32 o 
  -3  -3  20       10.41       10.66      0.40 o 
  -2  -3  20        2.44        2.15      0.29 o 
  -1  -3  20        2.02        2.35      0.26 o 
   0  -3  20        0.50        0.72      0.18 o 
   1  -3  20        0.81        0.60      0.26 o 
  -4  -2  20        9.69        8.82      0.40 o 
  -3  -2  20        0.80        0.69      0.23 o 
  -2  -2  20       10.93       11.92      0.37 o 
  -1  -2  20        0.11        0.23      0.23 o 
   0  -2  20        2.94        3.73      0.19 o 
   1  -2  20        2.15        2.01      0.29 o 
   2  -2  20        0.00        0.03      0.26 o 
  -4  -1  20        0.37        0.57      0.26 o 
  -3  -1  20        2.71        2.35      0.26 o 
  -2  -1  20        0.05        0.40      0.23 o 
  -1  -1  20       18.84       18.31      0.54 o 
   0  -1  20       15.21       14.30      0.85 o 
   1  -1  20        0.68        0.77      0.23 o 
   2  -1  20        1.07        1.32      0.26 o 
   3  -1  20        0.83        0.97      0.26 o 
  -4   0  20        0.02        0.26      0.26 o 
  -3   0  20        0.33       -0.11      0.26 o 
  -2   0  20        0.76        0.69      0.23 o 
  -1   0  20        0.46        0.69      0.23 o 
   0   0  20        4.50        4.37      0.22 o 
   1   0  20        4.66        4.98      0.26 o 
   2   0  20       14.33       14.38      0.43 o 
   3   0  20        0.47        0.40      0.29 o 
   4   0  20       34.98       33.69      0.63 o 
  -4   1  20        0.54        0.14      0.32 o 
  -3   1  20        0.27        0.06      0.26 o 
  -2   1  20        4.79        7.62      0.34 o 
  -1   1  20        0.07        0.34      0.20 o 
   0   1  20        6.81        6.95      0.29 o 
   1   1  20        2.61        2.78      0.23 o 
   2   1  20       44.58       44.89      0.72 o 
   3   1  20        8.35        8.88      0.40 o 
   4   1  20        9.90       10.23      0.40 o 
  -3   2  20        1.53        1.66      0.29 o 
  -2   2  20        4.90        3.90      0.32 o 
  -1   2  20        1.03        0.17      0.23 o 
   0   2  20        5.12        5.19      0.19 o 
   1   2  20        5.82        6.04      0.29 o 
   2   2  20       10.13       10.60      0.43 o 
   3   2  20        2.18        2.12      0.29 o 
   4   2  20        0.02        0.11      0.26 o 
   5   2  20        8.39       10.14      0.40 o 
  -2   3  20        0.55        0.72      0.26 o 
  -1   3  20        0.02        0.03      0.26 o 
   0   3  20        1.81        2.14      0.18 o 
   1   3  20       13.05       15.70      0.46 o 
   2   3  20        5.56        4.98      0.29 o 
   3   3  20        0.23        0.40      0.23 o 
   4   3  20        0.00       -0.06      0.26 o 
   5   3  20        7.17        8.16      0.37 o 
  -2   4  20        0.01        0.00      0.29 o 
  -1   4  20        3.29        2.81      0.32 o 
   0   4  20        3.63        4.29      0.29 o 
   1   4  20        2.10        1.66      0.26 o 
   2   4  20        3.53        3.67      0.26 o 
   3   4  20        1.58        1.72      0.26 o 
   4   4  20        0.05       -0.29      0.29 o 
   5   4  20        8.10        7.88      0.40 o 
   0   5  20        0.02        0.45      0.47 o 
   1   5  20        0.97        0.57      0.29 o 
   2   5  20        0.04       -0.29      0.29 o 
   3   5  20        0.03       -0.17      0.26 o 
   4   5  20        0.66        0.60      0.29 o 
   2   6  20        0.26        0.34      0.29 o 
   3   6  20        0.08       -0.09      0.29 o 
  -3  -3  21        0.75        0.37      0.34 o 
  -2  -3  21        8.82        9.80      0.43 o 
  -1  -3  21        0.76        0.92      0.29 o 
   0  -3  21        0.05        0.15      0.19 o 
  -4  -2  21        4.12        4.21      0.34 o 
  -3  -2  21        2.52        2.58      0.29 o 
  -2  -2  21        0.91        0.83      0.26 o 
  -1  -2  21        5.75        6.73      0.32 o 
   0  -2  21        0.32        0.81      0.33 o 
   1  -2  21        1.56        2.21      0.26 o 
   2  -2  21        3.39        3.90      0.32 o 
  -4  -1  21        0.06       -0.26      0.26 o 
  -3  -1  21        3.84        3.64      0.32 o 
  -2  -1  21        5.75        5.36      0.32 o 
  -1  -1  21       33.95       36.24      0.57 o 
   0  -1  21        9.31       10.41      0.47 o 
   1  -1  21        1.64        1.49      0.26 o 
   2  -1  21        0.11        0.23      0.23 o 
   3  -1  21        0.97        0.72      0.32 o 
  -4   0  21        0.96        1.32      0.29 o 
  -3   0  21       13.97       14.47      0.43 o 
  -2   0  21        6.13        6.39      0.34 o 
  -1   0  21        9.15        9.83      0.37 o 
   0   0  21       18.06       18.60      0.37 o 
   1   0  21        1.03        0.86      0.23 o 
   2   0  21        1.06        1.12      0.26 o 
   3   0  21        8.46        9.43      0.37 o 
  -3   1  21        0.07       -0.29      0.29 o 
  -2   1  21        3.61        4.76      0.32 o 
  -1   1  21        0.60        1.03      0.23 o 
   0   1  21        6.45        7.26      0.34 o 
   1   1  21        2.66        2.78      0.26 o 
   2   1  21        1.06       -0.03      0.29 o 
   3   1  21       41.70       39.39      0.63 o 
   4   1  21       11.72       12.95      0.46 o 
  -3   2  21        0.47        0.74      0.29 o 
  -2   2  21        2.49        1.75      0.29 o 
  -1   2  21        0.75        0.23      0.26 o 
   0   2  21        0.28        0.40      0.23 o 
   1   2  21        0.53        0.63      0.23 o 
   2   2  21        6.03        5.73      0.32 o 
   3   2  21       27.08       28.10      0.52 o 
   4   2  21        3.31        3.21      0.32 o 
  -2   3  21        0.97        0.83      0.29 o 
  -1   3  21        0.00       -0.09      0.26 o 
   0   3  21        4.91        4.56      0.22 o 
   1   3  21        0.14        0.40      0.23 o 
   2   3  21        7.00        6.62      0.32 o 
   3   3  21        0.51        0.11      0.26 o 
   4   3  21       12.54       12.20      0.43 o 
  -1   4  21        0.10        0.52      0.29 o 
   0   4  21        1.68        1.93      0.21 o 
   1   4  21        0.34        0.92      0.26 o 
   2   4  21        0.88        0.89      0.26 o 
   3   4  21        3.89        4.61      0.32 o 
   4   4  21       45.48       44.00      0.69 o 
   0   5  21        3.09        3.63      0.25 o 
   1   5  21        0.07       -0.14      0.29 o 
   2   5  21        3.21        3.32      0.32 o 
   3   5  21        2.12        2.41      0.32 o 
   4   5  21       16.22       15.18      0.49 o 
  -2  -3  22       63.63       65.98      0.86 o 
  -1  -3  22        1.05        1.06      0.32 o 
  -3  -2  22        5.89        5.73      0.37 o 
  -2  -2  22        2.21        2.89      0.32 o 
  -1  -2  22        1.23        1.29      0.26 o 
   0  -2  22        1.38        0.90      0.18 o 
   1  -2  22        0.04        0.17      0.26 o 
  -3  -1  22        0.16        0.03      0.26 o 
  -2  -1  22       15.94       16.93      0.43 o 
  -1  -1  22        4.31        4.13      0.34 o 
   0  -1  22        3.07        3.86      0.26 o 
   1  -1  22        0.42        0.54      0.23 o 
   2  -1  22        0.21        0.17      0.26 o 
  -3   0  22        3.30        2.69      0.34 o 
  -2   0  22       20.97       22.57      0.52 o 
  -1   0  22       26.35       27.30      0.52 o 
   0   0  22        5.65        4.71      0.43 o 
   1   0  22        0.19        0.09      0.23 o 
   2   0  22        0.01        0.26      0.23 o 
   3   0  22        1.51        0.37      0.32 o 
  -3   1  22        3.68        2.89      0.37 o 
  -2   1  22       12.53       13.98      0.46 o 
  -1   1  22        0.70        0.89      0.26 o 
   0   1  22        0.12       -0.20      0.26 o 
   1   1  22        0.00       -0.03      0.23 o 
   2   1  22       13.32       14.18      0.40 o 
   3   1  22        7.47        6.68      0.40 o 
  -2   2  22        0.15        0.03      0.29 o 
  -1   2  22        2.56        2.81      0.29 o 
   0   2  22        2.06        2.35      0.18 o 
   1   2  22        0.50        0.37      0.23 o 
   2   2  22       21.00       21.31      0.49 o 
   3   2  22       15.44       16.64      0.46 o 
   4   2  22        0.13        0.63      0.29 o 
  -2   3  22        3.08        1.69      0.32 o 
  -1   3  22        7.61        8.39      0.37 o 
   0   3  22        1.06        1.43      0.20 o 
   1   3  22        1.21        0.52      0.26 o 
   2   3  22        3.44        3.64      0.29 o 
   3   3  22        0.10        0.11      0.26 o 
   4   3  22        0.00       -0.23      0.32 o 
   0   4  22        0.18        0.44      0.20 o 
   1   4  22        1.00        1.03      0.29 o 
   2   4  22        0.11       -0.11      0.26 o 
   3   4  22        5.70        6.30      0.34 o 
   4   4  22        0.64        0.46      0.37 o 
   1   5  22        0.57        0.63      0.29 o 
   2   5  22        3.95        4.04      0.37 o 
   3   5  22       17.88       17.59      0.52 o 
  -2  -2  23        2.36        2.52      0.34 o 
  -1  -2  23        0.35        0.43      0.26 o 
   0  -2  23        3.41        3.85      0.22 o 
  -2  -1  23        0.00       -0.29      0.29 o 
  -1  -1  23        6.17        5.96      0.34 o 
   0  -1  23        6.45        7.72      0.25 o 
   1  -1  23        0.16        0.17      0.26 o 
  -2   0  23        1.85        2.55      0.37 o 
  -1   0  23       19.94       21.20      0.52 o 
   0   0  23       25.42       27.90      0.42 o 
   1   0  23        6.73        7.79      0.34 o 
   2   0  23        0.36        1.06      0.26 o 
  -2   1  23       29.54       28.85      0.60 o 
  -1   1  23        0.00       -0.29      0.29 o 
   0   1  23       10.87       12.33      0.37 o 
   1   1  23        0.65        0.69      0.26 o 
   2   1  23        1.41        0.86      0.29 o 
   3   1  23        1.71        1.72      0.32 o 
  -2   2  23        0.14       -0.32      0.32 o 
  -1   2  23        0.00       -0.29      0.29 o 
   0   2  23        0.86        1.22      0.18 o 
   1   2  23        0.64        0.69      0.26 o 
   2   2  23        0.03       -0.29      0.29 o 
   3   2  23       12.81       12.81      0.43 o 
  -1   3  23        0.03        0.00      0.29 o 
   0   3  23        0.22       -0.06      0.18 o 
   1   3  23        0.39        0.26      0.26 o 
   2   3  23        0.11       -0.26      0.26 o 
   3   3  23        5.42        5.16      0.34 o 
   0   4  23        0.16       -0.10      0.20 o 
   1   4  23        0.23        0.46      0.26 o 
   2   4  23        0.20        0.34      0.26 o 
   3   4  23        1.65        1.52      0.32 o 
  -1  -1  24        0.84        0.29      0.29 o 
   0  -1  24        0.13       -0.01      0.19 o 
  -2   0  24       19.43       18.13      0.52 o 
  -1   0  24       16.42       16.85      0.49 o 
   0   0  24        1.06        0.60      0.26 o 
   1   0  24        1.33        0.89      0.29 o 
  -1   1  24       24.67       27.36      0.57 o 
   0   1  24        2.98        3.56      0.23 o 
   1   1  24        0.33        0.40      0.26 o 
   2   1  24        0.03        0.20      0.26 o 
  -1   2  24        3.93        4.81      0.34 o 
   0   2  24        0.87        1.06      0.18 o 
   1   2  24        1.30        1.86      0.26 o 
   2   2  24        1.13        1.06      0.29 o 
   0   3  24        2.21        1.81      0.26 o 
   1   3  24        0.00        0.11      0.26 o 
   2   3  24        0.36        0.80      0.26 o 
   0   1  25        0.39        0.68      0.21 o 
   1   1  25        2.67        2.61      0.32 o 
   0   2  25        0.00        0.14      0.19 o 
   1   2  25        0.11        0.17      0.29 o 
                                                 
